# Supplementary material for: EFE-Mediated Ethylene Synthesis Is the Major Pathway in the Citrus Postharvest Pathogen Penicillium digitatum during Fruit Infection
Source: J Fungi (Basel). 2020 Sep 17;6(3):175. doi: 10.3390/jof6030175 (PMC7558865; doi:10.3390/jof6030175)
Supplement: Supplementary file 1 [file jof-06-00175-s001.zip]

Archive with 2 entries (2 files):
- jof-909456_supplementarymaterial_vfinal.docx
- Supplementary Table S3.xlsx
