# Supplementary material for: EFE-Mediated Ethylene Synthesis Is the Major Pathway in the Citrus Postharvest Pathogen Penicillium digitatum during Fruit Infection
Source: J Fungi (Basel). 2020 Sep 17;6(3):175. doi: 10.3390/jof6030175 (PMC7558865; doi:10.3390/jof6030175)
Supplement: Supplementary file 1 [file jof-06-00175-s001.zip › Supplementary Table S3.xlsx]

## Sheet: Table S3
Organism	Genbank_acc	Description	Prot.Seq.
A. carbonarius ITEM_5010	Acar5010_516918		MAPSAPPILDFSSFYGGDSAAKAQLVEAVRNSCLYNGFFQITGHRVPLELQRRVMQCAQRFFELPLEEKLKIDKNHNTFNRGYELLRSQMLEVGTSPELKEGLYIGQEIPEDHPYYLQKKLNSGPNQWPPTVADKEEFQRTSMEYYNAVFDLAKDVLALLALTLEVNEDYFDPLTEGAVATMRMLHYPAQPKDADEKLNRGIGAHTDFGCITLLLQDEVDGLQVLDAPTGEWLDVQPVPGAYVVNLGNLFMRMANDRYKSNIHRVINKSGRERYSIPFFFSGNPDYLCECLPNCRAEGEAPKYPPITVEDMVTASYKESYGRAEQYKREMEEKAKMKMETVPTATAVGWDATNTTSQLATTMDDIQQEQKRDATREYPNSIVGEEKGVVIDDPEVEQFY…
A.clavatus NRRL_1	ACLA_008070		MTVSTPSFYLPLVDITPFLEDPSSPAGQQVITDVRRACQSTGFFQMKGHGVPLTLQKAILAASGKFFGLPLETKLALDARKNVGFRGYDVMETQSYELEFGGRPGDEGSAVRDIKEGFFISTDLPLDHPRVREGRFLQGPNVWPPTELLAPQDFRAVLEEYFSEMQRLSRVVLSLVAATLPYGPQVFDALDTNDPMCLLRLLHYPPNGEQAARDKGQLGSGAHTDFGVLTLLLQDGHSGLEVQDYTTREWHGVPPQEDVYIVNMADLMSVMTSGEYKSSWHRVLNRNSQDRYSVVFFYDGNLDYELKPLDPAKRAEEESAPAITIEEHVRLRLTSSYSLAQK
A.niger CBS_513_88	An08g03730		MTVTKIEIPTIDLRGYYEPTSPTSKEEVVAQVRAACLEHGFFQIEGHGVSLEVQRNMLAACKTFFDLPTDQKAELSLYKNTWRRGYEGYGEQTPHHAVLPDQKEAFFVGRDLPEDQIGFLKGPNVWPEQVPTNQFRGPVEEYFEALLKLGHRVMEVLVVGMGHPPSILDSFTGNAAMFLKLLRYPEHTFTDPRVFGSGAHTDYGGLTILLQDPGKHGLEVYHAATEQWIPVPAVEDRFVINLGDMVQRWTDGEYKSNLHRVLNKASGERFAVPAFWHGDLEATNPLNPNDTSGETVQDFIRKKFYRDYSLPLAEEKGTAVAV
Alternaria alternata	RYN78972.1	2-oxoglutarate-dependent ethylene/succinate-forming enzyme	MSARTMIRRPATVRTLSHASTRTIALRRLATMADTKIGTMPPGHKATVGHLQTFELPESLSGSASDKALGKSMIDAWKRDGILQISMDPINRKLADAAFLTSKKFFALDHKKKAACLDDQSFAGYIASGEEITDNIADYSEIFTVTKDLALSDPRVQQKWPCHGPCPWPFTQMKTIMQAYMDYLGESGEKMLQLIAWGLGLKDGNALTRYTQDGWHHMRVLRFPQDTKVNGKGKAGRGIGSHTDYGLLVIAAQDDVGGLFIRPPIEGETYANWKETAAGKNEDADGWVYVPPVPDVFTVFPGDMMQYITNSFLPSTPHKVGLNTRERFAFAYFHEPNFSAVMKPLPGFEAGQEPTEGIHYGTHFTNMFMRNYPERITADRMRAEGRMALLDSPNLRWKD…
Alternaria alternata	XP_018385329.1	Clavaminate synthase-like protein	MADTKIGTMPPGHKATVGHLQTFELPESLSGSASDKALGKSMIDAWKRDGILQISMDPINRKLADAAFLTSKKFFALDHKKKAACLDDQSFAGYIASGEEITDNIADYSEIFTVTKDLAPSDPRVQQKWPCHGPCPWPFTQMKTIMQAYMDYLGESGEKMLQLIAWGLGLKDGNALTRYTQDGWHHMRVLRFPQDTKVNGKGKAGRGIGSHTDYGLLVIAAQDDVGGLFIRPPIEGETYANWKETAAGKNEDADGWVYVPPVPDVFTVFPGDMMQYITNSFLPSTPHKVGLNTRERFAFAYFHEPNFSAVMKPLPGFEAGQEPTEGIHYGTHFTNMFMRNYPERITADRMRAEGRMALLDSPNLRWKDTPAMGPQDVDVDSTFPAVQSMSEKKTSA
Alternaria arborescens	RYN17330.1	2-oxoglutarate-dependent ethylene/succinate-forming enzyme	MSARTMIRRPATVRTLPHASTRTIALRRLATMADTKIGTMPPGHKATVGHLQTFELPESLSGSASDKALGKSMIDAWKRDGILQISMDPINRKLADAAFLTSKKFFALDHKKKAACLDDQSFAGYIASGEEITDNIADYSEIFTVTKDLALSDPRVQQKWPCHGPCPWPFTQMKTIMQAYMDYLGESGEKMLQLIAWGLGLKDGNALTRYTQDGWHHMRVLRFPQDTKVNGKGKAGRGIGSHTDYGLLVIAAQDDVGGLFIRPPIEGETYANWKETAAGKNEDADGWVYVPPVPDVFTVFPGDMMQYITNSFLPSTPHKVGLNTRERFAFAYFHEPNFSAVMKPLPGFEAGQEPTEGIHYGTHFTNMFMRNYPERITADRMRAEGRMALLDSPSLRWKD…
Alternaria arborescens	RYO28243.1	2-oxoglutarate-dependent ethylene/succinate-forming enzyme	MADTKIGTMPPGHKATVGHLQTFELPESLSGSASDKALGKSMIDAWKRDGILQISMDPINRKLADAAFLTSKKFFALDHKKKAACLDDQSFAGYIASGEEITDNIADYSEIFTVTKDLALSDPRVQQKWPCHGPCPWPFTQMKTIMQAYMDYLGESGEKMLQLIAWGLGLKDGNALTRYTQDGWHHMRVLRFPQDTKVNGKGKAGRGIGSHTDYGLLVIAAQDDVGGLFIRPPIEGETYANWKETAAGKNEDADGWVYVPPVPDVFTVFPGDMMQYITNSFLPSTPHKVGLNTRERFAFAYFHEPNFSAVMKPLPGFEAGQEPTEGIHYGTHFTNMFMRNYPERITADRMRAEGRMALLDSPSLRWKDTPAMGLHDVDVDSTFPAVQSMSEKRTSA
Alternaria arborescens	XP_028500742.1	2-oxoglutarate-dependent ethylene/succinate-forming enzyme	MADTKIGTMPPGHKATVGHLQTFELPESLSGSASDKALGKSMIDAWKRDGILQISMDPINRKLADAAFLTSKKFFALDHKKKAACLDDQSFAGYIASGEEITDNIADYSEIFTVTKDLALSDPRVQQKWPCHGPCPWPFTQMKTIMQAYMDYLGESGEKMLQLIAWGLGLKDGNALTRYTQDGWHHMRVLRFPQDTKVNGKGKAGRGIGSHTDYGLLVIAAQDDVGGLFIRPPIEGETYANWKETAAGKNEDADGWVYVPPVPDVFTVFPGDMMQYITNSFLPSTPHKVGLNTRERFAFAYFHEPNFSAVMKPLPGFEAGQEPTEGIHYGTHFTNMFMRNYPERITADRMRAEGRMALLDSPSLRWKDTPAMGLQDVDVDSTFPAVQSMSEKRTSA
Alternaria gaisen	KAB2100417.1	2-oxoglutarate-dependent ethylene/succinate-forming enzyme	MSARTMIRRPATVRSLSHASTRTVTLRRLATMADTKIGTMPPGHKATVGHLQTFELPESLSGSASDKALGKSMIDAWKRDGILQISMDPINRKLADAAFLTSKKFFALDHKKKAACLDDQSFAGYIASGEEITDNIADYSEIFTVTKDLALSDPRVQQKWPCHGPCPWPFTQMKTIMQAYMDYLGESGEKMLQLIAWGLGLKDGNALTRYTQDGWHHMRVLRFPQDTKVNGKGKAGRGIGSHTDYGLLVIAAQDDVGGLFIRPPIEGETYANWKETAAGKNEDADGWVYVPPVPDVFTVFPGDMMQYITNSFLPSTPHKVGLNTRERFAFAYFHEPNFSAVMRPLPGFEAGQEPTEGIHYGTHFTNMFMRNYPERITADRMRAEGRMALLNSPNLRWKD…
Alternaria sp. MG1	RII10866.1	hypothetical protein CUC08_Gglean006867	MSARTMIRRPATVRTLSHASTRTVALRRLATMADTKIGTMPPGHKATVGHLQTFELPESLSGSASDKALGKSMIDAWKRDGILQISMDPINRKLADAAFLTSKKFFALDHKKKAACLDDQSFAGYIASGEEITDNIADYSEIFTVTKDLAPSDPRVQQKWPCHGPCPWPFTQMKTIMQAYMDYLGESGEKMLQLIAWGLGLKDGNALTRYTQDGWHHMRVLRFPQDTKVNGKGKAGRGIGSHTDYGLLVIAAQDDVGGLFIRPPIEGETYANWKETAAGKNEDADGWVYVPPVPDVFTVFPGDMMQYITNSFLPSTPHKVGLNTRERFAFAYFHEPNFSAVMKPLPGFEAGQEPTEGIHYGTHFTNMFMRNYPERITADRMRAEGRMALLDSPNLRWKD…
Alternaria tenuissima	RYN25540.1	2-oxoglutarate-dependent ethylene/succinate-forming enzyme	MSARTMIRRPATVRTLSHASTRTIALRRLATMAETKIGTMPPGHKATVGHLQTFELPESLSGSASDKALGKSMIDAWKRDGILQISMDPINRKLADAAFLTSKKFFALDHKKKAACLDDQSFAGYIASGEEITDNIADYSEIFTVTKDLALSDPRVQQKWPCHGPCPWPFTQMKTIMQAYMDYLGESGEKMLQLIAWGLGLKDGNALTRYTQDGWHHMRVLRFPQDTKVNGKGKAGRGIGSHTDYGLLVIAAQDDVGGLFIRPPIEGETYANWKETAAGKNEDADGWVYVPPVPDVFTVFPGDMMQYITNSFLPSTPHKVGLNTRERFAFAYFHEPNFSAVMKPLPGFEAGQEPTEGIHYGTHFTNMFMRNYPERITADRMRAEGRMALLDSPNLRWKD…
Alternaria tenuissima	RYN85501.1	2-oxoglutarate-dependent ethylene/succinate-forming enzyme	MSARTMIRRPATVRTLSHASTRTVALRRLATMTDTKIGTMPPAHKATVGHLQTFELPESLSGSASDKALGKSMIDAWKRDGILQISMDPINRKLADAAFLTSKKFFALDHKKKAACLDDQSFAGYIASGEEITDNIADYSEIFTVTKDLALSDPRVQQKWPCHGPCPWPFTQMKTIMQAYMDYLGESGEKMLQLIAWGLGLKDGNALTRYTQDGWHHMRVLRFPQDTKVNGKGKAGRGIGSHTDYGLLVIAAQDDVGGLFIRPPIEGETYANWKETAAGKNEDADGWVYVPPVPDVFTVFPGDMMQYITNSFLPSTPHKVGLNTRERFAFAYFHEPNFSAVMKPLPGFEAGQEPTEGIHYGTHFTNMFMRNYPERITADRMRAEGRMALLDSPNLRWKD…
Alternaria tenuissima	RYO57803.1	2-oxoglutarate-dependent ethylene/succinate-forming enzyme	MSARTMIRRPATVRSLSHASTRTVTLRRLATMADTKIGTMPPGHKATVGHLQTFELPESLSGSASDKALGKSMIDAWKRDGILQISMDPINRKLADAAFLTSKKFFALDHKKKAACLDDQSFAGYIASGEEITDNIADYSEIFTVTKDLALSDPRVQQKWPCHGPCPWPFTQMKTIMQAYMDYLGESGEKMLQLIAWGLGLKDGNALTRYTQDGWHHMRVLRFPQDTKVNGKGKAGRGIGSHTDYGLLVIAAQDDVGGLFIRPPIEGETYANWKETAAGKNEDADGWVYVPPVPDVFTVFPGDMMQYITNSFLPSTPHKVGLNTRERFAFAYFHEPNFSAVMRPLPGFEAGQEPTEGIHYGTHFTNMFMRNYPERITADRMRAEGRMALLNSPNLRWKD…
Aspergillus campestris IBT 28561	XP_024697818.1	putative 2OG-Fe(II) oxygenase family oxidoreductase	MVTSHGIATAATPAKQDLGATMPPNYIARPGELQTFELPAQVTGTPTDVELGKALVDAWRSDGILQISMKDTKKSLMDEVFDASKGFFRKPHSEKAACVDSQSYSGYIASAEEITDGIPDYSEIFTVTKDLDLSEPRVRNHWPCHGPCPWPDLEMKDPMEQYMEYLGQSGEKLLQLIECGLGVPPGSLTKYTNDGWHHMRILRFPAVSNTNGKGKEGRGIGSHTDYGLLVIAAQDEVGGSGLFIRPPSADEATANWEESAAGFHEDDSGWVYVPPMPDVFTVFPGDMMQYLTDSYLPSTPHKVGLNTRERFAFAYFHEPSFQSVLRPLPGYDGGQKPREGIHYGTHFTNMFMRNYPDRITSKRMIREDRRELLASPELRT
Aspergillus candidus	XP_024667451.1	putative 2OG-Fe(II) oxygenase family oxidoreductase	MVTSQGIATAATPAKQDLGATMPPNYNARPGELQTFELPAQVSGTPKDVELGKALVDAWRSDGILQISMKDTKKSLMDEVFDASKGFFQKPHSEKAACVDSQSYSGYIASAEEITDGIPDYSEIFTVTKDLDLSEPRVKNHWPCHGPCPWPDLEMKDPMEQYMEYLGQSGEKLLQLIECGLGVPPGSLTNYTSDGWHHMRILRFPAVSNTNGKGKEGRGIGSHTDYGLLVIAAQDEVGGLFIRPPSADEATANWEESAAGFHEDDSGWVYVPPMPDVFTVFPGDMMQYLTDSYLPSTPHKVGLNTRERFAFAYFHEPSFQSVLRPLPGYDGGQKPREGIHYGTHFTNMFMRNYPDRITSKRMIRENRRELLTSPELRT
Aspergillus clavatus NRRL 1	XP_001270369.1	2OG-Fe(II) oxygenase family oxidoreductase, putative	MTRSLGTTTAAGSSKQDLGATMPPNYKARVGDLETFELPAVVTGSLADVDLGKALIAAWRRDGILQVAMEDSQKGLLGETFDASKNFFRKPHREKAACVDSQSYSGYIASAEEITDGIPDYSEIFTVTKDLELSEPRVKSHWPCHGPCPWPDDEMKTPMQRYMDYLGQSGEKLLQLVEYGLGVPSGALTNYTQDGWHHMRILRFPAVNAANGKGKDGRGIGSHTDYGLLVIAAQDDVGGLFIRPPAVDETTANWEQSAAGLWEDDDGWTYVAPVPNVFTVFPGDMMQYLTNSYLPSTPHKVGLNTRERFAFAYFHEPSFQSVITPLEGYDGGQNPREGIHYGTHFTNMFMRNYPDRITSQRIIRENRKALLADRALRAENVLSAST
Aspergillus taichungensis	PLN86625.1	putative 2OG-Fe(II) oxygenase family oxidoreductase	MVTSQGIATAATPAKQDLGATMPPNYIARPGELQTFELPAQVTGTPKDVELGKALIDAWRSDGILQISMTDTKKSLMDEVFAASKGFFRKPHSEKAACVDSQSYSGYIASAEEITDGIPDYSEIFTVTKDLDLSEKRVRDHWPCHGPCPWPDLEFKDPMEQYMKYLGQSGEKLLQLIECGLGVPPGSLTNYTNDGWHHMRILRFPAVNSTNGKGKEGRGIGSHTDYGLLVIAAQDEVGGLFIRPPSADEATANWEQSAAGFHEDDSGWVYVPPMPDVFTVFPGDMMQYLTDSYLPSTPHKVGLNTRERFAFAYFHEPSFQSVLRPLPGYDGGQKPREGIHYGTHFTNMFMRNYPDRITSKRMIREDRQALLASPELRN
Asperillus zonatus	Aspzo1_0016065		MPPGYNAKVGNLQTFTLPADVTDTPGHRAMGRAMIQTWRQEGILQISTDSEGQQLQQQAMEASRRFFRRPSHEKAACVDSQSYAGYIASGEEITDGIADYSEIFTVLKDLPPSDPRVQAQWPCHGPCPWPPPFPDRETTTTMKAPIEAYMTWLGRQGERLLRLIEYGLGVSEGSLTRYTRDGWHHQRVLRFPARNATNGRGKTGRGIGSHTDYGLLVIASQDDVGGLFIRPPRQDEEFANWEKSAAGLREEDDGWVYVPPVPDVHTVFLGDMMQYLTKNHLTATPHKVGLNTRERFVFAYFHEPNFAAVLKPLDGSEGALHYGTHFTNMFMRNYPDRITTQRLVRENRYDKLAERELRCYS
Botryosphaeria dothidea	KAF4302266.1	2-oxoglutarate-dependent ethylene succinate-forming enzyme	MVRSLFRTSPQVGSVRRLATVADHKASTMPPGHKATVGHLQTFELPESLSGSAADKALGKSMIDAWKRDGILQISMDPINRKLADAAFLCSKKFFSMDYKKKAACLDDQSFAGYIASGEEITDNIADYSEIFTVTKDLALSDPRVQQKWPSHGPCPWPFGQMKTVMQAYMDYLGESGEKMLQLIAWGLGLKDGNALTRYTQDGWHHMRILRFPERNNVNGKGKDGRGIGSHTDYGLLVIAAQDEVGGLFVRPPMEGESYANWKESAAGKHEDADGWVYVPPVPNVFTVFPGDMMQYITNSFLPSTPHKVGLNTRERFAFAYFHEPNFSAVMKPLPGFEAGQEPTEGIHYGTHFTNMFMRNYPERITAERMRAEGRMALLDTPNLRWKDTPVMGGRDVAS…
Colletotrichum chlorophyti	OLN91671.1	2-oxoglutarate-dependent ethylene/succinate-forming enzyme	MSAISKSLSKLARRGVPKPALRQTRPLATVTDHNLAQMAATMPPGYKATVAQLETFTLPERVTGSPGDRAMGKALVDAWRRDGILQVSMNEKQQAIFDEATKASKTFFAKPHAEKAACVDSQSYSGYIASGEEITDGIADYSEIFTVTKDLDMAEPRVRAKWPCHGPAPWPDYDMKQPMTTYMNYLGESGEKLLQLVELGLNVPAGSLTNLTQDGWHHMRILRFPPTHNTNGKGKEGRGIGSHTDYGLLVIAAQDDVGGLFIRPPYEGEHYANWEKSSAGMAEDDDRWHYVPPVPNVFTVFPGDIMQYITNSYLPSTPHKVGLNTRDRFAFAYFHEPSFQAVAKPLPGYDVGQSPQEGIHYGTHFTNMFLRNYPDRITTTRMMAENRLPLLQRKELRTM…
Colletotrichum fioriniae PJ7	EXF73961.1	2OG-Fe(II)oxygenase	MPPGHKATVAQLETFTLPERVTGSPGDRAMGKALVDAWRRDGILQVSMNDKQQHIFNEATASSKAFFSKPHEEKAACVDSQSYSGYIASGEEITDGIADYSEIFTVTKDLDLAEPRVRAKWPCHGPAPWPDYEMKQPMTTYMDYLGESGEKLLQLAELGLNVPVGSLTNLTQDGWHHMRILRFPPTHNTNGKGKAGRGIGSHTDYGLLVIAAQDDVGGLFIRPPYDGEHYANWEKSSAGMAEEDDRWHYVPPVPNVFTVFPGDIMQYITNSYLPSTPHKVGLNTRDRFAFAYFHEPSFQAVAKPLPGYDVGQSPKEGIHYGTHFTNMFLRNYPERITTKRMHAENRLALLEREELRAHSSQPNTRDRAVANARQQTQQASL
Colletotrichum fructicola	KAF4890371.1	2-oxoglutarate-dependent ethylene/succinate-forming enzyme	MSAISKTLSKLARGARKPAALTQSRPLATVQDNNLAKMAATMPPGHKATVAQLETFTLPERVTGSKGDIAMGKALVDAWRRDGILQVSMNDKQQAIFNEATASSKAFFAKPPAEKAACVDSQSYAGYIASGEEITDGIADYSEIFTVTKDLDLAEPRVRAKWPCHGPAPWPDYEMKQPMTTYMEYLGESGEKLLQLTELGLNVPAGSLTNLTADGWHHMRILRFPPTHNTNGKGKEGRGIGSHTDYGLLVIAAQDDVGGLFIRPPYDGEHYANWEKSAAGMKEDDEKWHYVPPVPNVFTVFPGDIMQYITNSYLPSTPHKVGLNTRDRFAFAYFHEPSFQAVAKPLPGYDVGQFPKEGIHYGTHFTNMFLRNYPERITTKRMMAENRLAKLQDKELRTL…
Colletotrichum fructicola	XP_031881945.1	2-oxoglutarate-dependent ethylene/succinate-forming enzyme	MSAISKTLSKLARGARKPAALTQSRPLATVQDNNLAKMAATMPPGHKATVAQLETFTLPERVTGSKGDIAMGKALVDAWRRDGILQVSMNDKQQAIFNEATASSKAFFAKPPAEKAACVDSQSYAGYIASGEEITDGIADYSEIFTVTKDLDLAEPRVRAKWPCHGPAPWPDYEMKQPMTTYMEYLGESGEKLLQLTELGLNVPAGSLTNLTADGWHHMRILRFPPTHNTNGKGKEGRGIGSHTDYGLLVIAAQDDVGGLFIRPPYDGEHYANWEKSAAGMKEDDEKWHYVPPVPNVFTVFPGDIMQYITNSYLPSTPHKVGLNTRDRFAFAYFHEPSFQAVAKPLPGYDVGQSPKEGIHYGTHFTNMFLRNYPERITTKRMMAENRLAKLQDKELRTL…
Colletotrichum gloeosporioides Cg-14	EQB53597.1	hypothetical protein CGLO_06681	MSAISKTLSKLARGARKPASLTQSRPLATVQDNNLAKMAATMPPGHKATVAQLETFTLPERVTGSKGDIAMGKALVDAWRRDGILQVSMNDKQQAIFNEATASSKAFFAKPPAEKAACVDSQSYAGYIASGEEITDGIADYSEIFTVTKDLDLAEPRVRAKWPCHGPAPWPDYEMKQPMTTYMEYLGESGEKLLQLTELGLNVPAGSLTNLTADGWHHMRILRFPPTHNTNGKGKEGRGIGSHTDYGLLVIAAQDDVGGLFIRPPYDGEHYANWEKSAAGMKEDDEKWHYVPPVPNVFTVFPGDIMQYITNSYLPSTPHKVGLNTRDRFAFAYFHEPSFQAVAKPLPGYDVGQSPKEGIHYGTHFTNMFLRNYPERITTKRMMAENRLAKLQDKELRTL…
Colletotrichum graminicola M1.001	XP_008100791.1	2OG-Fe(II) oxygenase superfamily protein	MSSITKGLSKLARPVARKPCLNQARTLASVTDYNVAKLAATMPPGHKATVAQLETFTLPDRVTGSKGDIAMGKALVEAWRRDGILQVSMNDKQRFIFNDATAASKKFFAKTHEEKAACVDSQSYSGYIASGEEITDGIADYSEIFTVTKDLDLAEPRVRAKWPCHGPVPWPDYEMKQPMTTYMDYLGESGEKLLQLTELGLNVPSGSLTNLTDDGWHHMRILRFPPTHNTNGKGKDGRGIGSHTDYGLLVIAAQDDVGGLFIRPPYDGEKFANWEKSSAGLKEEDEGWHYVPPVPNVFTVFPGDVMQYITNSYLPSTPHKVGLNTRDRFAFAYFHEPSFQAVAKPLPGYDAGQSPREGIHYGTHFTNMFLRNYPERVTTKRMNAENRLDLLQKDELRSK…
Colletotrichum higginsianum IMI 349063	XP_018164639.1	2OG-Fe(II) oxygenase	MSAITKSLNALARHGARKPALNQARPLATVTDYNVAKMAATMPPGHKAKVAQLETFTLPERVTGSKGDRAMGKALVDAWRRDGILQVSMNDKQQAIFDEATAASKAFFAKPHEEKAACVDSQSYSGYIASGEEITDGIADYSEIFTVTKDLDMSEPRVRAKWPCHGPAPWPDYDMKQPMTTYMDYLGESGEKLLQLAELGLNVPAGSLTNLTDDGWHHMRILRFPPTHNTNGKGKAGRGIGSHTDYGLLVIAAQDDVGGLFIRPPYDGEHYANWEKSSAGLKEDDEGWHYVPPVPNVFTVFPGDIMQYITNSYLPSTPHKVGLNTRDRFAFAYFHEPSFQAVAKPLPGYDVGQSPQEGIHYGTHFTNMFLRNYPERITTKRMHAENRLALLQKEELRTL…
Colletotrichum incanum	KZL84523.1	ethylene-forming enzyme	MSAITKSLSTLARRGTRKPALNQARPLATVTDYNVAKMAATMPPGHKAKVAQLETFTLPDRVTGSKGDRAMGKALVDAWRRDGILQVSMNDKQQAIFNEATAASKTFFAKPHEEKAACVDSQSYSGYIASGEEITDGIADYSEIFTVTKDLDMAEPRVRAKWPCHGPAPWPDYEMKQPMTTYMDYLGESGEKLLQLAELGLDVPAGSLTNLTDDGWHHMRILRFPPTHNTNGKGKEGRGIGSHTDYGLLVIAAQDDVGGLFIRPPYDGEHYANWEKSSAGLKEDDEGWHYVPPVPNVFTVFPGDIMQYITNSYLPSTPHKVGLNTRDRFAFAYFHEPSFQAVAKPLPGYDVGQSPKEGIHYGTHFTNMFLRNYPERITTKRMHAENRLALLQKDELRTM…
Colletotrichum nymphaeae SA-01	KXH33635.1	2OG-Fe(II)oxygenase	MSAITKSLSALARRGARKSALGHHSRDLATVTDHNLARMAATMPPGHKATVAQLETFTLPERVTGSPGDRAMGKALVDAWRRDGILQVSMNDKQQHIFNEATASSKAFFAKPHDEKAACVDSQSYSGYIASGEEITDGIADYSEIFTVTKDLDLAEPRVRAKWPCHGPAPWPDYEMKQPMTTYMDYLGESGEKLLQLAELGLNVPAGSLTNLTQDGWHHMRILRFPPTHNTNGKGKAGRGIGSHTDYGLLVIAAQDDVGGLFIRPPYDGEHYANWEKSSAGMAEEDDRWHYVPPVPNVFTVFPGDIMQYITNSYLPSTPHKVGLNTRDRFAFAYFHEPSFQAVAKPLPGYDVGQSPKEGIHYGSHFTNMFLRNYPERITTKRMHAENRLALLEKEELRA…
Colletotrichum orbiculare MAFF 240422	TDZ17306.1	2-oxoglutarate-dependent ethylene/succinate-forming enzyme	MSAITKTLSKLASRGARAPAAVAQSRPLATVTDHNLAHMAATMPPGHKAKVAQLETFTLPDRVTDTPGHRAMGKALVDAWRRDGILQVSMNEKQQAIFQEATQASKTFFAKPHEEKAACVDSQSYSGYIASGEEITDGIADYSEIFTVTKDLDMAEPRVRAKWPCHGPSPWPDYDMKQPMTTYMDYLGESGEKLLQLAELGLNVPAGSLTDLTADGWHHMRILRFPPTHNTNGKGKEGRGIGSHTDYGLLVIAAQDDVGGLFIRPPYEGEHYANWEKSAAGMKEDDEGWHYVPPVPNVFTVFPGDIMQYITNSYLPSTPHKVGLNTRDRFAFAYFHEPSFQAVAKPLPGYDVGQSPEEGIHYGTHFTNMFLRNYPERITTKRMYAENRLEKLQHKELRT…
Colletotrichum orchidophilum	XP_022481658.1	2OG-Fe(II)oxygenase	MPPITKSLSTLARRGARKPALGHSRRLATVTDHNVARMAATMPPGHKATVAQLETFTLPERVTGSPGDCAMGKALVDAWRRDGILQVSMNDKQQHIFNEATTSSKAFFAKPHDEKAACVDSQSFSGYIASGEEITDGIADYSEIFTVTKDLDLAEPRVRAKWPCHGPAPWPDYEMKQPMTTYMDYLGDSGEKLLQLAELGLNVPAGSLTNLTRDGWHHMRILRQVIITGKAGRGIGSHTDYGLLVIAAQDDVGGLFIRPPYDGEHYANWEKSSAGMAEEDDRWHYVPPVPNVFTVFPGDIMQYITNSYLPSTPHKVGLNTRDRFAFAYFHEPSFQAVAKPLPGYDVGQSPEEGIHYGTHFTNMFLRNYPERITTKRMHAENRLALLEKEELRTHLSQAT…
Colletotrichum scovillei	KAF4775438.1	2OG-Fe(II) oxygenase	MSAITKSLSALARRGARKSALGHHSRDLATVTDHNVARMAATMPPGHKATVAQLETFTLPGRVTGSPGDRAMGKALVDAWRRDGILQVSMNDKQQHIFNEATASSKAFFAKPHDEKAACVDSQSYSGYIASGEEITDGIADYSEIFTVTKDLDLAEPRVRAKWPCHGPAPWPDYEMKQPMTTYMDYLGESGEKLLQLAELGLNVPAGSLTNLTQDGWHHMRILRFPPTHNTNGKGKAGRGIGSHTDYGLLVIAAQDDVGGLFIRPPYDGEHYANWEKSSAGMAEEDDRWHYVPPVPNVFTVFPGDIMQYITNSYLPSTPHKVGLNTRDRFAFAYFHEPSFQAVAKPLPGYDVGQSPKEGIHYGSHFTNMFLRNYPERITTKRMHAENRLALLEKEELRA…
Colletotrichum shisoi	TQN63987.1	2-oxoglutarate-dependent ethylene/succinate-forming enzyme	MAATMPPGHKAKVAQLQTFTLPERVTGSKGDRAMGKALVDAWRRDGILQVSMNDKQQAIFDEATAASKTFFAKPHEEKAACVDSQSYAGYIASGEEITDGIADYSEIFTVTKDLDMSESRVRAKWPCHGPAPWPDYDMKQPMTTYMDYLGESGEKLLQLAELGLNVPAGSLTNLTDDGWHHMRILRFPPTHNTNGKGKAGRGIGSHTDYGLLVIAAQDDVGGLFIRPPYDGENYANWEKSSAGLKEDDDGWHYVPPVPNVFTVFPGDIMQYITNSYLPSTPHKVGLNTRDRFAFAYFHEPSFQAVAKPLPGYDVGQSPQEGIHYGTHFTNMFLRNYPERITTKRLHAENRLTLLQKDELRNLGSKPPGVDRVLPSAGQQTQHASL
Colletotrichum sidae	TEA14327.1	2-oxoglutarate-dependent ethylene/succinate-forming enzyme	MSAITKTLSKLASRGARAPAAVAQSRPLATVTDHNLAHMAATMPPGHKAKVAQLETFTLPDRVTDTPGHRAMGKALVDAWRRDGILQVSMNEKQQAIFQEATQASKTFFAKPHEEKAACVDSQSYSGYIASGEEITDGIADYSEIFTVTKDLDMAEPRVRAKWPCHGPSPWPDYDMKQPMTTYMDYLGESGEKLLQLAELGLNVPAGSLTDLTADGWHHMRILRFPPTHNTNGKGKEGRGIGSHTDYGLLVIAAQDDVGGLFIRPPYEGEHYANWEKSAAGMKEDDEGWHYVPPVPNVFTVFPGDIMQYITNSYLPSTPHKVGLNTRDRFAFAYFHEPSFQAVAKPLPGYNVGQSPEEGIHYGTHFTNMFLRNYPERITTKRMYAENRLEKLQHKELRT…
Colletotrichum simmondsii	KXH40393.1	2OG-Fe(II)oxygenase	MSVITKSLSTLARRGPRKSAFGHHSRHLATVTDHNLARMAATMPPGHKATVAQLETFTLPERVTGSPGDRAMGKALVNAWRRDGILQVSMNDKQQHIFNEATASSKAFFAKPHDEKAACVDSQSYSGYIASGEEITDGIADYSEIFTVTKDLDLAEPRVRAKWPCHGPAPWPDYEMKQPMTTYMDYLGESGEKLLQLAELGLNVPAGSLTNLTQDGWHHMRILRFPPTHNTNGKGKAGRGIGSHTDYGLLVIAAQDDVGGLFIRPPYDGEHYANWEKSSAGMAEEDDRWHYVPPVPNVFTVFPGDIMQYITNSYLPSTPHKVGLNTRDRFAFAYFHEPSFQAVAKPLPGYDVGQSPKEGIHYGSHFTNMFLRNYPERITTKRMHAENRLALLEKEELRA…
Colletotrichum spinosum	TDZ28587.1	2-oxoglutarate-dependent ethylene/succinate-forming enzyme	MLAITKTLSKLASRGARAPAAVAQSRPLATVTDHNLAHMAATMPPGHKAKVAQLETFTLPDRVTDTPGHRAMGKALVDAWRRDGILQVSMNEKQQAIFQEATQASKTFFAKPHEEKAACVDSQSYSGYIASGEEITDGIADYSEIFTVTKDLDMAEPRVRAKWPCHGPSPWPDYDMKQPMTTYMDYLGESGEKLLQLAELGLNVPAGSLTDLTADGWHHMRILRFPPTHNTNGKGKEGRGIGSHTDYGLLVIAAQDDVGGLFIRPPYEGEHYANWEKSAAGMKEDDEGWHYVPPVPNVFTVFPGDIMQYITNSYLPSTPHKVGLNTRDRFAFAYFHEPSFQAVAKPLPGYDVGQSPEEGIHYGTHFTNMFLRNYPERITTKRMYAENRLEKLQHKELRT…
Colletotrichum tanaceti	TKW52418.1	2-oxoglutarate-dependent ethylene/succinate-forming enzyme	MSAISKSLNALARYGARKPALKQARPMATVTDYNVAKMAATMPPGHKAKVAQLETFTLPERVTGGKGDRAMGKALVDAWRRDGILQVSMNDEQQAIFNEATAASKAYFAKPHEEKAACVDSQSYSGYIASGEEITDGIADYSEIFTVTKDLDMSEPRVRAKWPCHGPAPWPDYDMKQPMTTYMDYLGESGEKLLQLVELGLDVPAGSLTNLTDDGWHHMRILRFPPTHNTNGKGKAGRGIGSHTDYGLLVIAAQDDVGGLFIRPPYDGEHYANWEKSSAGLKEDDEGWHYVPPVPNVFTVFPGDIMQYITNSYLPSTPHKVGLNTRDRFAFAYFHEPSFQAVAKPLPGYDVGQSPQEGIHYGTHFTNMFLRNYPERITTKRMHAENRLALLQTDELRTL…
Colletotrichum tofieldiae	KZL63978.1	2-oxoglutarate-dependent ethylene succinate-forming enzyme (2OG-Fe(II) oxygenase)	MSAITKFLSTLARRGTRKPALNQARPLATVTDYNVAKMAATMPPGHKAKVAQLETFTLPDRVTGSKGDRAMGKALVEAWRRDGILQVSMNDKQQAIFNEATAASKAFFAKPHEEKAACVDSQSYSGYIASGEEITDGIADYSEIFTVTKDLDMAEPRVRAKWPCHGPAPWPDYEMKQPMTTYMNYLGESGEKLLQLVELGLEVPAGSLTNLTDDGWHHMRILRFPPTHNTNGKGKAGRGIGSHTDYGLLVIAAQDDVGGLFIRPPYDGEHYANWEKSSAGLKEDDEGWHYVPPVPNVFTVFPGDIMQYITNSYLPSTPHKVGLNTRDRFAFAYFHEPSFQAVAKPLPGYDVGQSPQEGIHYGTHFTNMFLRNYPERITTKRMHAENRLALLQKDELRKI…
Colletotrichum trifolii	TDZ53310.1	2-oxoglutarate-dependent ethylene/succinate-forming enzyme	MSAITKTLSKLASRGARAPAAVAQSRPLATVTDHNLAHMAATMPPGHKAKVAQLETFTLPDRVTDTPGHRAMGKALVDAWRRDGILQVSMNEKQQAIFQEATQASKTFFAKPHEEKAACVDSQSYSGYIASGEEITDGIADYSEIFTVTKDLDMAEPRVRAKWPCHGPSPWPDYDMKQPMATYMDYLGESGEKLLQLAELGLNVPAGSLTDLTADGWHHMRILRFPPTHNTNGKGKEGRGIGSHTDYGLLVIAAQDDVGGLFIRPPYEGEHYANWEKSAAGMKEDDEGWHYVPPVPNVFTVFPGDIMQYITNSYLPSTPHKVGLNTRDRFAFAYFHEPSFQAVAKPLPGYDVGQSPEEGIHYGTHFTNMFLRNYPERITTKRMYAENRLEKLQHKELRT…
Colletotrichum viniferum	KAF4917822.1	2-oxoglutarate-dependent ethylene/succinate-forming enzyme	MSAISKALSKLARGARKPAALTQSRPLATVQDNNLAKMAATMPPGHKATVAQLETFTLPERVTGSKGDIAMGKALVDAWRRDGILQVSMNDKQQAIFNEATASSKAFFAKPPAEKAACVDSQSYAGYIASGEEITDGIADYSEIFTVTKDLDLAEPRVRAKWPCHGPAPWPDYEMKQPMTTYMEYLGESGEKLLQLTELGLNVPAGSLTNLTADGWHHMRILRFPPTHNTNGKGKEGRGIGSHTDYGLLVIAAQDDVGGLFIRPPYDGEHYANWEKSAAGMKEDDEKWHYVPPVPNVFTVFPGDIMQYITNSYLPSTPHKVGLNTRDRFAFAYFHEPSFQAVAKPLPGYDVGQSPKEGIHYGTHFTNMFLRNYPERITTKRMMAENRLAKLQDKELRTL…
Diaporthe ampelina	KKY39969.1	putative 2-oxoglutarate-dependent ethylene succinate-forming enzyme	MSTVHNTHIQDAGATMPPGHKAKVGCLETFDLPDRVTGSASDKAMGQALIKAWKRDGIFQIAMNSSQREIYKYAETASKRFFAKPHAEKAACIDSQSYAGYIASGEEITDGIADYSEIFTVTKDLDLAEPRVTKKWPCHGPCPWPDAEMRDPMKTYMNYLGDSGDKLLALTELGLGVPQGSLLQYTQDGWHHMRILRFPPTNKTNGKGKKGRGIGSHTDYGLLVIAAQDNVGGLFIRPPYQDESYANWEKSAAGMKEDDEGWVYVPPVADTFTVFPGDMMQYMTDSFLPSTPHKVGLNTRDRFAFAYFHEPSFQAVVKPLDGFNNGQKPQEGIHYGTHFTNMFMRNYPDRITTQRLHAEDRYKSLGQPELRTMTSQALGQQALVNASERPAAFQTA
Diaporthe helianthi	POS74919.1	2OG-Fe(II)oxygenase	MPLVISKAARHLTTRHGRSLATRATRAMATVHNTHIRDAGATMPPGHKATVGCLETFDLPERVTGSPGDKAMGQAIIKAWKRDGIFQISMESSQREIYKYAEDASKKFFAKPHNEKAACIDSQSYAGYIASGEEITDGIADYSEIFTVTKDLDLDEPRVAKKWPCHGPCPWPDAEMRDPMKSYMNYLGNSGEKLLALTELGLGVPKGSLLQYTQDGWHHMRVLRFPPTNKTNGKGKAGRGIGSHTDYGLLVIAAQDDVGGLFIRPPYQGENYANWEKSAAGMKEDDEGWVYVPPVANTFTVFPGDMMQYMTSSFLPSTPHKVGLNTRDRFAFAYFHEPSFQAVIKPLEGYNNGQKSQEGIHYGTHFTNMFMRNYPDRITTQRLHAEDRYKLLAQPELRT…
Diplodia corticola	XP_020126245.1	2-oxoglutarate-dependent ethylene succinate-forming enzyme	MSARTIVSRPSLARHLLRASATPQVQFGRKLATVAEQHGASTMPPGQKATVGNLKTFELPEVLTGGASDQALGRDMINAWRKDGILQIGMDPINRKLADAAFLCSKKFFGLPYEKKAACLDDQSFAGYIASGEELTDNIADYSEIFTVTKDLPATDARVRQKWPSHGPCPWPFQQMQTVMQSYMDYLGQSGEKMLQLIAWGLGLKDGDALTKYTQDGWHHMRILRFPERNNVNGKGKAGRGIGSHTDYGLLVIAAQDDVGGLFIRPPYEGEEVANWRKSAAGMSEDDDKWVYVPPVPDVFTVFPGDMMQYVTDSFLPSTPHKVGLNTRDRFAFAYFHEPNFSAVMKPLEGFDSGQEPREGIHYGTHFTNMFMRNYPERITAKRMRSENRMKLLESPDLR…
Diplodia seriata	KKY15282.1	putative 2-oxoglutarate-dependent ethylene succinate-forming enzyme	MPPGHKASVGNLKTFELPETLTGGASDQALGRSMIDAWRHDGILQISMDPINRKLADAAFICSKKFFDLPYKTKAACVDDQSFAGYIASGEELTDNIADYSEIFTVTKDLAATDARVQQQWPCHGPCPWPFKQMRTVMDAYMQYLGDSGEKMLQLIAWGLGLADGNALTRYTQDGWHHMRVLRFPERNNVNGKGKAGRGIGSHTDYGLLVIAAQDDVGGLFIRPPYEGEVVANWRESAAGLAEEDDKWVYVPPVPDVFTVFPGDMMQYVTNSFLPSTPHKVGLNNRERFAFAYFHEPNFSSVMKPLEGFDAGQEPREGIHYGTHFTNMFMRNYPKRITADRIHKEDRMKLLDSPELRWNEIPETQNVKAEPILDGAGPLFGSKQSQASALM
Diplodia seriata	OMP85163.1	2-oxoglutarate-dependent ethylene/succinate-forming enzyme	MSRPSVAGSLLRVSAASPQMQQFARRLATVAEANGAATMPPGHKASVGNLKTFELPETLTGGASDQALGRSMIDAWRHDGILQISMDPINRKLADAAFICSKKFFDLPYKTKAACVDDQSFAGYIASGEELTDNIADYSEIFTVTKDLALTDARVQQQWPCHGPCPWPFKQMRTVMDAYMQYLGDSGEKMLQLIAWGLGLADGNALTRYTQDGWHHMRVLRFPERNNVNGKGKAGRGIGSHTDYGLLVIAAQDDVGGLFIRPPYEGEVVANWRESAAGLAEEDDKWVYVPPVPDVFTVFPGDMMQYVTNSFLPSTPHKVGLNNRERFAFAYFHEPNFSSVMKPLEGFDAGQEPREGIHYGTHFTNMFMRNYPKRITADRIRKEDRMKLLDSPELRWNEI…
Elaphomyces granulatus	OXV10832.1	hypothetical protein Egran_01407	KISSLSRSQSQSQRKPKNFLLFSELLFPYLQIYSFYLSSMFSALRGSALAASQPRAGIKTKAKLSPYLSQAWPVRCMASVSNFTEHKLGAMPPNYVAKVGDLETFDIPSEVTGSPGDIAMGHALVDAWRRDGILQVAVDKSQKKLLQDTFASSKRFFSKPHYEKASCVDTQSYAGYIASGEEITDGIADYSEIFTVTKDLDLSDPRVQQKWPCHGPCPWPDIDMKLPMTRYMDYLNTIGERLLKLIECGLNLGPNALTQYTQDGWHHMRILRFPATNNTNGKGKDGRGIGSHTDYGLLVIASQDEVGGLFIRPPYEDEKFENWKSSTAGFREHDDRWVYVPPVPDVFTVFTGDMMQYLTNSYLPSTPHKVGLNTRERYAFAYFHEPSFQAVINPLPEMH…
Exserohilum turcica Et28A	XP_008020756.1		MPPGHKATVGNLQTFELPETLSGSPVDRALGRSMIDAWKRDGILQISMDPINRKLADAAFLCSKKFFNLDYKKKSACLDDQSFAGYIASGEELTDNIADYSEIFTVTKDLALSDPRVQQKWPCHGPCPWPFTQMKTVMQAYMDYLGESGEKMLQLIAWGLGLNDGNALIKYTQDGWHHMRILRFPAANNVNGKGKAGRGIGSHTDYGLLVIAAQDDVGGLFIRPPIEGETYANWKESAAGKHEDADGWVYVPPVPDVFTVFPGDMMQYITNSYLPSTPHKVGLNTRERFAFAYFHEPNFSSVMKPLPGFEAGQEPVDGIHYGTHFTNMFMRNYPKRITADRMRAEGRMALLDSPGLRWKDMPATDSSGLVGAIPATSSEAGRLDTKYI
Fusarium albosuccineum	KAF4469781.1	2-oxoglutarate-dependent ethylene succinate-forming enzyme	MTVNSTTKSLDASGIPPGYKAKVGQLQTFVLPDNVTGGDLDRKLGKAIVKAWQQDGILQIAMKESQQGLYKAANQASQRFFKKPYAQKSACIDSQSYAGYIASGEELTDGIADYSEIFTVTKDLPLDEPRVVEKWPCHGRCPWPDADLQNPMKQYMDSLGESGETLLKLTELGLDVPEGSLTRLTQDGWHHMRILRFPATHATNGKGKDGRGIGSHTDYGLLVLAAADDVGALFVRPPQKSDEYANWNKSAAGFKEDDDGWMFVPPAENVFTVFPGDMMQYLTNSVLPSTPHKVGLNVSERFAFAYFHEPSFQAVIKPLPGHDAGQEPKEGVHYGKHFTDMFMRNYPQRITTQRLIDEGRYNLLEKESLRTMAA
Fusarium austroafricanum	KAF4450525.1	hypothetical protein F53441_6380	MSLVHLSSSSMRNTFIPSLITHSTLIRRMSAAAAVAAATPPHIQAEHPPNASGAPPGHSVFVGNLQTFTLPDKVTTNEEHRKLGKAIVEAWQKDGIFQIAMTSEQLAQYKSANFASKKFFGKPYAQKAACIDSQTYSGYIASGEELTDGIADYSEIFTVTKDLDLDEPRVVAKWPCHGRCPWPDYEMQNPMQRYMQSLGDVGETLLQLTELGLNVPEGSLTNYTQDGWHHMRILRFPAINRTNGKGKDGRGIGSHTDYGLLVIAAADDVGALMIRPPYEDEKLANWETSAAGYKEDDARWMFVPPAENVFTVFPGDMMQYMTNSALPSTPHKVGLNIRERFAFAYFHEPSFQAVIKPLPGYDAGQEPKEGIHYGKHFTDMFMRNYPQRITTQRMNDEGR…
Fusarium avenaceum	KIL86278.1	hypothetical protein FAVG1_10676	MSLLSSSRSITRTVALSSTIPHPVVSRNMATAAAQLHAQSLPDASGIPPGHAATVGNLQTFVLPEKVSGSAEDKKLGKAIIDAWKKDGILQIAMKPEQQGLYKAANLASKRFFSKPHAQKSACIDSQTYSGYIASGEELTDGIADYSEIFTVTKDLDLDEPRVVAKWPCHGRCPWPDYEMQNPMERYMNSLGESGETLLKLTELGLDVPEGSLADYTKDGWHHMRILRFPAMNKTNGKGKEGRGIGSHTDYGLLVLAAADDVGALLVRPPQKGDDFANWEASAAGFKEDADGWLFVPPAKNVFTVFPGDMMQYLTNSFLPSTPHKVGLNHRERFAFAYFHEPSFQATIKPLPGYDAGQEPKEGVHYGKHFTDMFMRNYPQRITTQRLLDEGRYDLLKQD…
Fusarium decemcellulare	KAF5011898.1	hypothetical protein FDECE_2031	MTVNSTTKFLDASGIPPGYKAKVGQLQTFVLPEKVTGGDLDRKLGKAIVKAWQQDGILQIAMKESQQGLYKAANQASQRFFKKPYAQKSACIDSQSYAGYIASGEELTDGIADYSEIFTVTKDLPLDEPRVVEKWPCHGRCPWPDADLQDPMKQYMDSLGESGETLLKLTELGLDVPEGSLTRLTQDGWHHMRILRFPATHATNGKGKDGRGIGSHTDYGLLVLAAADDVGALFVRPPQKSDEYANWNKSAAGFKEDDDGWMFVPPAENVFTVFPGDMMQYLTNSVLPSTPHKVGLNVSERFAFAYFHEPSFQAVIKPLPGYDAGQEPKEGVHYGKHFTDMFMRNYPQRITTQRLIDEGRYNLLEKDSLRTMAA
Fusarium oxysporum f. sp. radicis-cucumerinum	PCD21150.1	hypothetical protein AU210_016576	MSLLNPSRAAMKAISLPSTAFVPTAATEPHPQGPEKASDVPPGHLAITGKLQTFILPEEVSGSDEDKKLGKAIVDAWKKDGILQIAMKPEQQGLYKAANLASKRFFSKPYAQKAACIDSQTYSGYIASGEELTDGIADYSETFTVTKDLELDEPRVVAKWPCHGRCPWPDYEMKNPMERYMKSLGESGEILLKLTELGLGVPEGSLTDYTKDGWHHMRILRFPVINKTNGRGKEGRGIGSHTDYGLLVLAAADDVGALLVRPPQQGDNFSNWEKSAAGFKEDDDGWLFVPPAENVFTVFPGDMMQYLTNSFLPSTPHKVGLNIRERFAFAYFHEPSFQAVIKPLPGYNAGQEPKEEVHYGKHFTDMFIRNYPERITTQRLLGEGRYDLLKQESLRTMPP
Fusarium oxysporum f. sp. radicis-cucumerinum	PCD42226.1		MSLAHLSKSSLTRPSLPSLISHSMMPHIPTILNASGPPPGHSVTVGNLQTFILPDKVSDTEANRKLGEALVEAWQKDGILQISMTPEQHSLYKSANYASRRFFGKPYAQKAACVDSQTYSGYIASGEELTDGIADYSEIFTVTKDLELDEPRVVAKWPCHGRCPWPDYEMQNPMQRYMQSLGGVGETLLQLTELGLGVPEGSLTNYTQDGWHHLRILRFPAINKTNGKGKEGRGIGSHTDYGLLVIAAADDVGALMIRPPYSDENFANWESSAAGFREDDERWVFVPPAENVFTVFPGKFALLAQTNLANLLLV
Fusarium oxysporum	RKK90967.1	2-oxoglutarate-dependent ethylene/succinate-forming enzyme	MSLLNASPAAMKAISLPSTAFVPTAARSMATAATQPHPQGLEKASDVPPGHLATTGKLQTFILPEEVSGSEEDKKLGKAIVDAWRKDGILQIAMKPEQEGLYKAANLASKRFFSKPHAQKAACIDSQTYSGYIASGEEMTDGIADYSEIFTVTEDLELDEPRVVAKWPCHGRCPWPDYEMKNPMERYMNSLGESGEILLKLTELGLGVPEGSLTDYTKDGWHHMRILRFPAINKTNGKGKEGRGIGSHTDYGLLVLAAADDVGALLVRPPQQGDNFSNWEKSAAGFKEDDEGWLFVPPAENVFTVFPGDMMQYLTNSFLPSTPHKVGLNIRERFAFAYFHEPSFQAVIKPLPGYNAGQEPKEGVHYGKHFTDMFMRNYPERITTQRLLEEGRYDLLKQE…
Fusarium venenatum	XP_025583657.1	uncharacterized protein FVRRES_04373	MTLLSSSRSITRTMALSSTTVQPIMAKNMATAATQPHAESLPNASGIPPGHTATVGKLQTFVLPEKVSGSVEDKNLGKTIIDAWKKDGILQIAMKPEQQGLYKNANLASKRFFSKPYAQKSACVDSQTYSGYIASGEELTDGIADYSEIFTVTKDLELDEPRVVAKWPCHGRCPWPDYEMQNPMERYMNSLRESGETLLQLTELGLDVPAGSLTDYTKDGWHHMRILRFPAINKTNGKGKEGRGIGSHTDYGLLVLAAADDVGALLVRPPQEGDDFANWEKSAAGFKEDSEGWLFVPPAENVFTVFPGDMMQYLTNSYLPSTPHKVGLNHRERFAFAYFHEPSFQAVINPLPGYDAGQEPKEGVHYGKHFTDMFMRNYPQRITTQRLIDEGRYDLLKQE…
Lasiodiplodia theobromae	KAB2570170.1	2-oxoglutarate-dependent ethylene/succinate-forming enzyme	MSRPFVAGSFPRVSAAPPPMRLARRLATLADNTAASTMPPGHKATVGNLQTFELPEVLTGSASDQALGRSMIDAWRKDGILQISMDPINRKLADAAFICSKKFFDLPYKTKASCVDDQSFAGYIASGEEITDNIADYSEIFTVTKDLPPTDPRVQQKWPCHGPCPWPFKQMRTVMNTYMDYLGESGEKMLQLIAWGLGLKDGNALTKYTQDGWHHMRVLRFPERNNVNGKGKDGRGIGSHTDYGLLVIAAQNDVGGLFIRPPMEGENYANWRKSSAGMAEDDDKWTYVPPVPDVFTVFPGDMMQYVTNSFLPSTPHKVGLNTRERFAFAYFHEPNFSAVMKPLEGFDAGQEPREGIHYGTHFTNMFMRNYPERITANRMRSENRMKLLESPQLRWAETP…
Lasiodiplodia theobromae	KAF4540589.1	2-oxoglutarate-dependent ethylene/succinate-forming enzyme	MPPGHKATVGNLKTFELPEVLTGSASDQALGRSMIDAWRKDGILQISMDPINRKLADAAFICSKKFFDLPYKTKASCVDDQSFAGYIASGEEITDNIADYSEIFTVTKDLPPTDPRVQQKWPCHGPCPWPFKQMRTVMNTYMDYLGESGEKMLQLIAWGLGLKDGNALTKYTQDGWHHMRVLRFPERNNVNGKGKDGRGIGSHTDYGLLVIAAQNDVGGLFIRPPMEGENYANWRKSSAGMAEDDDKWTYVPPVPDVFTVFPGDMMQYVTNSFLPSTPHKVGLNTRERFAFAYFHEPNFSAVMKPLEGFDAGQEPREGIHYGTHFTNMFMRNYPERITANRMRSENRMKLLESPQLRWAETPETPNIKAEPPMDAGPLFGSAQSQVSAQI
Magnaporthiopsis poae ATCC 64411	KLU82627.1	hypothetical protein MAPG_01698	MLRQALRSYRPQVRARGLATVSPSHIANVEALGKTMPPNHKARVGLLDTFELPAEVRGTPGDRAIGKAMVESWRRNGILQIAMSPAQDAVYKAAQEASERFFAKPPNEKQACIDSQSYSGYIASGEEITDGIADYSEIFTVTKDLPLDEPRVLNKWPCHGPCPWPDAEMREPMRRYMDYLNESGEKLLQLTEYGLGVPEGSLTNLTKDGWHHMRILRFPPTNQTNGKGKEGRGIGSHTDYGLFVIAAQDNVGGLFVRPPYDGEKYANWEKSSAGMKQDDDGWVYVPPVPGTFTVFPGDMMQYMTNSHLPSTPHKVGLNTAERFAFAYFHEPSFQAVCKPLPGYEAGQEPCEGIHYGTHFTNMFLRNYPDRITTQRLLAEGRQHKLSDPALRTMSAPQRQ…
Neofusicoccum parvum UCRNP2	EOD48827.1	putative 2-oxoglutarate-dependent ethylene succinate-forming enzyme protein	MPPGHKATVGHLNTFTLPETLSGSPADKALGRSMIDAWKKDGILQISMDPINRRLADAAFLCSKKFFSMPYKEKASCLDDQSFAGYIASGEEITDNIADYSEIFTVTKDLQQSDPRVQQKWPCHGPCPWAFGQMKTVMQAYMDYLGESGEKMLQLIAWGLGMKDGNALTRYTQDGWHHMRILRFPERNNVNGKGKDGRGIGSHTDYGLLVIAAQDDVGGLFIRPPIEGETYANWKESAAGKHEDADGWVYVPPVPDVFTVFPGDMMQYITNSYLPSTPHKVGLNTRERFAFAYFHEPNFSAVMKPLPGFEAGQEPKEGIHYGTHFTNMFMRNYPERITAERMRQEGRMALLDSPSLRWKDTPSVGGRVVDSAPLTSSTTEQRATI
Neurospora crassa OR74A	XP_957496.3	2-oxoglutarate-dependent ethylene/succinate-forming enzyme	MSCLATRSVLPLGRRLITSRARLSTAALGSLDIGSGNGMSMPPGFNIDVARQPNKQPRIQSPGKIGTVADKIHARDDLGKTMPPNFKAQVAHLDTFELPEKITGSASDRALGKAIIDTWRYEGIIQIAQSDLQKKLWNDAKAASKRFFRKPAAEKAACVDSQSYAGYIASGEEVTDGIADYSEIFTITKDLDLEEPRVRAKWPCHGPCPWPDVEMKEPMMRYVDNLGLEGEKILQLAEFGLGVAPGTLTQYTRDGWHHTRVLRFPPRNATNGKGKEGRGIGSHTDYGLLVIAAQDDVGGLFIRRPRDDEKFANWQKSAAGHKEDADGWFYIPPVEGVHTVILGDMMQYLTNNYLTATPHKVGLNTRERFVMAYFHEPSFQAVIKPINEGCGGMRTASEQ…
Neurospora tetrasperma FGSC 2508	XP_009849619.1	hypothetical protein NEUTE1DRAFT_128785	MSCLATRSVLPLGRRLITSRARLSTAALGSLDIGSGNGMSMPPGFNIDVAGQPNKQPRIQSSSKIATVADKIHARDDLGKTMPPSFKAQVAHLDTFELPEKITGSASDRALGKAIIDTWRYEGIIQIAQSDLQKKLWNDAKAASKRFFRKPAAEKAACVDSQSYAGYIASGEEVTDGIADYSEIFTITKDLDLEEPRVRAKWPCHGPCPWPDVEMKEPMMRYVDNLGLEGEKILQLAEFGLGVAPGTLTQYTRDGWHHTRVLRFPPRNATNGKGKEGRGIGSHTDYGLLVIAAQDDVGGLFIRRPRDDEKFANWQKSAAGHKEDADGWFYIPPVEGVHTVILGDMMQYLTNNYLTATPHKVGLNTRERFVIAYFHEPSFQAVIKPINEGCGGMRTAPEQ…
Oidiodendron maius Zn	KIM92818.1	hypothetical protein OIDMADRAFT_138987	MEGTLSLSASVQDLASTMPPNYVARVGHLQTFDLPEQVTGTATDRELGKAIINAWRRDGILQITMDPKQAALLEEAVVASKRFFRKPHKEKAACIDSQSYSGYIASGEEVTDGIADYSEIFTVTKDLDLAEPRVKAKWPCHGRCPWPDIEMKAPMQAYIDYLGKSGEKMLQLIEYGLEVEPGSLTKYTKDGWHHMRILRHVLYKFPATNNTTDEGRGIGSHTDYGLLVIAAQDDVGGLFIRPPYQGEEYANWERSTAGLKEDDDGWVYVPPVPGVFTAFPGDMMQYITNSYLPSTPHKVGLNTRERFAFAYFHEPSFQAVMKPLKGFDAGQLPKEGIHYGTHFTNMFLRNYPDRITTERLIAENRQSLLTTSELRSML
Ophiocordyceps australis	PHH66231.1	hypothetical protein CDD81_7824	MIKIPRVLPYIGMRAVKAARCISTSGRVAAAIATDASSETVSTPSFTHPISAGNMSLGSSTSPAATMPPGFTATVGQLETFVLPEKVSGSVSDQAMARSMIDAWRRDGILQIGMGQPQRRLYQSAESASKKFFQRSAKDKQACVDSCSYSGYIASGEEITDGVADYSEIFTVTKDLSHSDKRVASNWPCHGPCPWPDQDMKSVMSRYMADLGTSGEKLLQLIELGLEVPAGSLTGYTDDGWHHMRILRFPARHATNGKGKEGRGIGSHTDYGLLVIAAQDHVGGLFVRPPNKEDKFANWQQSSAGMKEDDSGWVYVPPTPGVFTVFPGDMLQYMTNNVLLSTPHKVGLNTRERFAFAYFHEPNFRSVVKPLEGYNGGQAPMEGIHYGTHFTDMFLRNYP…
Penicillium camemberti	CRL20948.1	Oxoglutarate/iron-dependent oxygenase	MLSYRSVTIVLRRPVMSHNSIRHANPILLPGQQAKGLTTTTTPGDLGSTMPPNSVARVGQLKTFTLPEKATGSPRDVEMGKAMINAWREDGILQVSMSSKQQDLFDKASAASKRFFAMPPTQKAACVDTQSYAGYIASGEEITDGVADYSEIFTVTKDLPLDEARVKAKWPCHGPCPWLDSDMKTTIQQYMDSLGNSGETLLQMIEYGLSLDPGTLTSLTKDGWHHLRVLRFPQNNNTNGKGKEGRGIGSHTDYGLLVIAGQDEVGGLFIRPPAADEKLENWKKSAAGFREDDERWVYVPPVPGVFTVFPGDIMQFMTNSYLPSTPHKVGLNTRERFAFAYFHEPSFQAVISPVAKLYDGQPPDETIHYGTHFTNMFMRNYPDRVTTDRILREDRLKLL…
Penicillium coprophilum	OQE35386.1	hypothetical protein PENCOP_c013G04357	MPPNHAARVGQFKTFTLPENVTGSPTDVQMGKDMINAWREDGILQVSMNPRQQDLCDKAFTASKRFFAKPPSEKAACVDTQSYAGYIASGEELTDGIADYSEIFTVTKDLPLDEPRVQAKWPCHGPCPWPDIDMKTPMQSYIDSLGNSGETLLQLIEYGLDLDPSTLTSLTKDGWHHLRALRLPEMYNTNGRGKEGRGIGSHTDYGLLVIAAQDEVGGLFVRPPKTDEKPENWKKSAAGFREDDEGWVYVPPVPGVFGVFPGDMMQFITNSYLPSTPHKVGLNTRECFAFAYFHEPSFQATISPVGKLYNGQPPDEKIHYGTHFTNMFMRNYPDRVTTKRIISEDRLKLLDLPELRTQ
Penicillium coprophilum	OQE43453.1	hypothetical protein PENCOP_c003G05281	MLSHRSGSAALRLPVIGHNPIRHVYPALLSHQQTKGLTTTTSDLGSTMPPNYVAHVGQLKTFTLPEKAVGSPGDIQMGKDMINAWREDGILQVSMNSKQQDLFNKAFAASKQFFAKSPKQKAVCVDTQSYAGYIASGEEITDGIADYSEIFTVTKDLPLDEPRVEAKWPCHGPCPWPDIDMKAPIQQYMDSLGNSGETLLKMIEYGLSLDPGTLTSLTKDGWHHLRTLRFPQNNNTNGRGKDGRGIGSHTDYGLLVIAGQDDVGGLFIRPPAADEKLENWKKSAAGFREDDDRWVYVPPVPGVFTVFPGDIMQFMTNSYLPSTPHKVGLNTRERFAFAYFHEPSFQAVVSPVAKLYDGKPPDETIHYGTHFTNMFMRNYPDRVTTERILGEDRLKLLDL…
Penicillium digitatum Pd1	XP_014538251.1	2-oxoglutarate-dependent ethylene/succinate-forming enzyme	MFSHRSVSIALRPPGLCHITFRQAYPILLTRQQTKSLTTTTAPSNLGSTMPPNYVARVGQLKTFTLPETATGSPSDVELGKAMINAWREDGILQVSMSPRQQALFENASAASKRFFAMPPNQKAACVDTQSYAGYIASGEEITDGIADYSEIFTVTKDLPLDEPRVEAKWPCHGPCPWPDVDMRTPIQQYMDSLGKSGETLLQMIEYGLSLHPDTLTSLTKDGWHHLRILRFPQNNKTNGRGKKGRGIGSHTDYGLLVIAAQDEVGGLFIRPPADDEKLENWKNSAAGFREDDERWVYVPPVPGVFTVFPGDIMQFMTNSYLPSTPHKVGLNTRERFAFAYFHEPSFQAVVSPVAKLYDGQPPVEKIHYGTHFTNMFMRNYPDRITTERIIKEDRLQLL…
Penicillium expansum	KGO48353.1	Oxoglutarate/iron-dependent dioxygenase	MPPNYVAHVGQLKTFTLPDKATGSPSDVQLGKAMIDAWRQDGILQVSMSPKQQDLFDKAFTASKRFFAMPPKQKAACVDSQSYAGYIASGEEITDGIADYSEIFTVTKDLPLEEPRVEAKWPCHGPCPWPDTDMRTPIQKYMESLGNSGETLLKMIEYGLDLDPKTLTSLTEDGWHHLHSLKITTPTEKGKDGRGIGSHTDYGLLVIAAQDEVGGLFIRPPAEDEKLENWKKSAAGFREDDERWVYVPPVPGVFTVFPGDIMQFMTNSYLPSTPHKVGLNTRERFAFAYFHEPSFQAEVSPVAKLYDGQPPDEKIHYGTHFTNMFMRNYPDRITTDRIIKEDRLKLLDLPELRTQ
Penicillium expansum	KGO67238.1	Oxoglutarate/iron-dependent dioxygenase	MPPNYVAHVGQLKTFTLPDKATGSPSDVQLGKAMIDAWRQDGILQVSMSPKQQDLFDKAFTASKRFFAMPPKQKAACVDSQSYAGYIASGEEITDGIADYSEIFTVTKDLPLEEPRVEAKWPCHGPCPWPDTDMRTPIQKYMESLGNSGETLLKMTEYGLDLDPKTLTSLTEDGWHHLHSLKITTPTEKGKDGRGIGSHTDYGLLVIAAQDEVGGLFIRPPAEDEKLENWKKSAAGFREDDERWVYVPPVPGVFTVFPGDIMQFMTNSYLPSTPHKVGLNTRERFAFAYFHEPSFQAEVSPVAKLYDGQPPDEKIHYGTHFTNMFMRNYPDRITTDRIIKEDRLKLLDLPELRTQ
Penicillium expansum	XP_016595579.1	Oxoglutarate/iron-dependent dioxygenase	MPPNYVAHVGQLKTFTLPDKATGSPSDVQLGKAMIDAWRQDGILQVSMSPKQQDLFDKAFTASKRFFAMPPKQKAACVDSQSYAGYIASGEEITDGIADYSEIFTVTKDLPLEEPRVEAKWPCHGPCPWPDTDMRTPIQKYMESLGNSGETLLKMIEYGLDLDPKTLTSLTEDGWHHLRILRFPQNNNTNGKGKDGRGIGSHTDYGLLVIAAQDEVGGLFIRPPAEDEKLENWKKSAAGFREDDERWVYVPPVPGVFTVFPGDIMQFMTNSYLPSTPHKVGLNTRERFAFAYFHEPSFQAEISPVAKLYDGQPPDEKIHYGTHFTNMFMRNYPDRITTDRIIKEDRLKLLDLPELRTQ
Penicillium flavigenum	OQE30276.1	hypothetical protein PENFLA_c003G08113	MLSHRSVSIALRPPVICHNSIRHAPNLLARQQTKGLATATAPSDLGSTMPPNYVARVGQPKTFTLPEKATGSPGDVEMGKALINAWREDGILQIAMNPKQQDLFNKAFAASKRFFALPPNVKANCVDTQSYAGYIASGEEITDGIADYSEIFTVTKDLPLEEPRVADKWPCHGPCPWPDIDTKAPIQEYMDSLGSSGETLLQLIEHGLSLEPNTLTSLTKDGWHHLRTLRFPQNNKTNGRGKEGRGIGSHTDYGLLVIAGQDEVGGLFIRPPYSDEKLENWKSSAAGFREHDDRWTYVPPVPGVFTVFPGDMMQFMTNSYLPSTPHKVGLNTRERYAFAYFHEPSFQAEISPIARLYDGKPPDEKIHYGTHFTNMFMRNYPDRVTTERILKEDRLKLLD…
Penicillium freii	KUM66907.1	hypothetical protein ACN42_g197	MLSYRSVTIALRKPVMSLNSIYHANPILLPHQQAKSLTTTTAPSDLGSTMPPNYVARVGQLKTFTLSEKATGSPTDLEMGKAMINAWREDGILQVSMNPKQQDLFDKASATSKRFFAMTPTQKAACVDTQSYAGYIASGEQITDGVADYSEIFTVTKDLPLDEARVKAKWPCHGPCPWPDSDMKTTIQQYMDSLGNSGETLLKMIEYGLNLEPETLTSLTKDGWHHLRVLRFPQNNKTNGRGKEGRGIGSHTDYGLLVIAGQDEVGGLFIRPPAADEKLENWKKSAAGFREDDERWVYVPPVPGVFTVFPGDIMQFMTNSYLPSTPHKVGLNTRERFAFAYFHEPSFQAVIPPVAKLYDGQPPDETIHYGTHFTNMFMRNYPDRVTTERMLREDRLKLL…
Penicillium griseofulvum	KXG45570.1	Oxoglutarate/iron-dependent dioxygenase	MLSHQSVSPAIYDNFNRHANLRLFPQEQTNLSELGITMPPNHAARVGQFKTFTLPEKVTGSPTDVQMGKDMIDAWREDGILQVSMSPRQQDLCDKAFTASRRFFAKPSSEKAACVDTQSYSGYIASGEEITDGIADYSEIFTVTKDLPLDEPRVQAKWPCHGPCPWPDVDMRTPIQYYMDSLDNSGETLLQLIEYGLGLDPSTLTSLTKDGWHHLRALRLPPMNDTNGRGKDGRGIGSHTDYGLLVIAAQDEVGGLFVRPPAADEKPENWKKSAAGFREDDEGWVYVPPIPGVFTVFPGDMMQFMTDSYLPSTPHKVGLNTRECFAFAYFHEPSFQATVSPVVKLHNGQHLDNGQSPDEKIHYGTHFTNMFMRNYPDRVTTKRILSEDRLKLLDLPELR…
Penicillium griseofulvum	KXG51943.1	Oxoglutarate/iron-dependent dioxygenase	MISFRSVSIALRPSASAFGHNSVRNASPVLLGRQQRKGLATASTPTDLGATMPPNYSARVGQLKTFTLPEKVTGCPGDIQMGKDLVNAWREDGILQIAMDPKQQALFDKAFAASKNFFALPPKQKAACIDSQSYAGYIASGEEITDGIADYSEIFTVTKDLPLDEPRVKAKWPCHGPCPWTDNEMKTTVQQYMDSLGTSGERLLGLIEYGLNLEPKTLTGLTQDGWHHLRILRFPQTTNTNGKGKDGRGIGSHTDYGLLVIAAQDDVGGLFIRRPFDDEKLENWKKSAAGFQENDERWDYVPPVPGVFTVFPGDMMQFMTNSYLPSTPHKVGLNTRERYAFAYFHEPSFQAEIKPIPQLYDGNPPDEKVHYGTHFTNMFMRNYPDRITSERIIREDRMK…
Penicillium nalgiovense	OQE77755.1	hypothetical protein PENNAL_c0058G06852	MLSHRSVSIALRPPVICHNSIRHAPNHLARQQTKGLATAPSDLGSTMPPKHVAHVGQLKTFTLPEKATGSSGDVEMGKALINAWREDGILQIAMNPKQQDLFNKAFAVSKRFFAMPPNVKANCVDTQSHAGYIASGEEITDGIADYSEIFTVTKDIPLEEPRVAAKWPCHGPCPWPDIDTKAPIQEYMNSLGSSGETLLQLIEHGLGLEPKTLTSLTKDGWHHLRTLRFPQNNKTNGRGKEGRGIGSHTDYGLLVIAGQDEVGGEVPSVSLGVYSLIIKGLFIRPPYSDEKLENWKSSAAGFREHDDRWTYVPPVPGVFTIFPGDMMQFMTNSYLPSTPHKVGLNTRERYAFAYFHEPSFQAEISPIAKLYDGKPPDEKIHYGTHFTNMFMRNYPDRVT…
Penicillium polonicum	OQD69102.1	hypothetical protein PENPOL_c002G02053	MSQSSIQHANPILLPHQQAKGLTTTTAPSDLGSTMPPNYVAHVGQLKTFTLPEKATGSPTDIEMGKAMINAWREDGILQVSMNPKQQDLFDKASATSKRFFAMPPTQKAACVDTQSYAGYIASGEEITDGVADYSEIFTVTKDLPLDEPRVKAKWPCHGPCPWPDSDMKTTIQQYMDSLGTSGETLLKMIEYGLNLEPETLTSLTKDGWHHLRVLRFPQNNKTNGRGKEGRGIGSHTDYGLLVIAGQDEVGGLFIRPPAADEKLENWKKSAAGFREDDERWVYVPPVPGVFTVFPGDIMQFMTNSYLPSTPHKVGLNTRERFAFAYFHEPSFQAVIPPVAKLYDGQPPDETIHYGTHFTNMFMRNYPDRVTTERMLREDRLKLLDLPELRTQ
Penicillium rubens Wisconsin 54-1255	XP_002562422.1	Pc18g05950	MLSHRSVSIALRPPVICHNSIRHAPNLLARQQTKGLATTTAPSDLGSTMPPNYVARVGQLKTFTLPEKATGSPGDVEMGKALINAWREDGILQIAMNPKQQDLFNKAFAASKRFFALPPNVKANCVDTQSYAGYIASGEEITDGIADYSEIFTVTKDLPLEEPRVAAKWPCHGPCPWPDIDTKAPIQEYMDSLGSSGETLLQLIEHGLSLEPKTLTSLTKDGWHHLRTLRFPQNNKTNGRGKEGRGIGSHTDYGLLVIAGQDEVGGLFIRPPYSDEKLENWKSSAAGFREHDDRWTYVPPVPGVFTVFPGDMMQFMTNSYLPSTPHKVGLNTRERYAFAYFHEPSFQAEISPIAKLYDGKPPDEKNHYGTHFTNMFMRNYPDRVTTERILKEDRLKLLD…
Penicillium solitum	OQD94224.1	hypothetical protein PENSOL_c027G04895	MPPNSVARVGQLKTFTLPEKATGSPRDIEMGKAMINAWREDGILQVSMSSKQQDLFDKASAASKRFFAMPPTQKASCVDTQSYAGYIASGEEITDGVADYSEIFTVTKDLPLDEARVKAKWPCHGPCPWPDSDMKTTIQQYMDSLGNSGETLLQMIEYGLSLDPQTLTSLTKDGWHHLRVLRFPQNNNTNGRGKEGRGIGSHTDYGLLVIAGQDEVGGLFIRPPAADEKLENWKKSAAGFREDDERWVYVPPVPGVFTVFPGDIMQFMTNSYLPSTPHKVGLNTRERFAFAYFHEPSFQAVISPVAKLYDGQPPDEKIHYGTHFTNMFMRNYPNRVTTERILREDRLNLLDLPELRTQ
Penicillium sp. str. #12	KAF4769369.1	hypothetical protein HAV15_008495	MFQNSIRHASPVLLPGQQTKGLATTTAPSDLGSTMPPNSVARVGKLKTFTLPEKATGSPRDIEMGKAMINAWREDGILQVSMSSKQQDLFDKASAASKRFFAMPPTQKAACVDTQSYAGYIASGEEITDGVADYSEIFTVTKDLPLDEARVKAKWPCHGPCPWPDSDMKTTIQQYMDSLGNSGETLLQMIEYGLSLDPQTLTSLTKDGWHHLRVLRFPQNNNTNGRGKEGRGIGSHTDYGLLVIAGQDEVGGLFIRPPAADEKLENWKKSAAGFREDDERWVYVPPVPGVFTVFPGDIMQFMTNSYLPSTPHKVGLNTRERFAFAYFHEPSFQAVISPVAKLYDGQPPDEKIHYGTHFTNMFMRNYPNRVTTERILREDRLNLLDLPELRTQ
Phaeomoniella chlamydospora	KKY23838.1	putative 2-oxoglutarate-dependent ethylene succinate-forming enzyme	MACQLTAKALYRQVPMLAPSGVRGMATAVTPSLKDLAATMPPNFKARVRQLETFTLPSQVTGTPGDRALGKALIDAWRRDGILQIQMQPEQIKVAEEAFQTSKTFFKKPSNEKASCVDSQNYSGYIASGEEVTDGIKDYSEIFTVTKDLDLAERRVRSKWPCHGPVPWPDIEMKEPVQRYMDSLGQSGEKMLQLIEYGLDVPPHSLTKYTNDGWHHLRILRFPANSRTNGKGKDGRGIGSHTDYGLLVIAAQDDVGGLFIRPPIENENFSNWETTTAGLKEEDEGWLYVPPVPGVFTVFPGDMMQYITGSYLPSTPHKVGLNTQDRFAFAYFHEPSFQAVLKPLPGYDIGQTPREGVHYGTHFTNMFLRNYPDRITTQRLVADDRMALLEASELRTI
Pseudomonas syringae	P32021.1		MTNLQTFELPTEVTGCAADISLGRALIQAWQKDGIFQIKTDSEQDRKTQEAMAASKQFCKEPLTFKSSCVSDLTYSGYVASGEEVTAGKPDFPEIFTVCKDLSVGDQRVKAGWPCHGPVPWPNNTYQKSMKTFMEELGLAGERLLKLTALGFELPINTFTDLTRDGWHHMRVLRFPPQTSTLSRGIGAHTDYGLLVIAAQDDVGGLYIRPPVEGEKRNRNWLPGESSAGMFEHDEPWTFVTPTPGVWTVFPGDILQFMTGGQLLSTPHKVKLNTRERFACAYFHEPNFEASAYPLFEPSANERIHYGEHFTNMFMRCYPDRITTQRINKENRLAHLEDLKKYSDTRATGS
Pyrenophora seminiperda CCB06	RMZ70101.1	2-oxoglutarate-dependent ethylene succinate-forming enzyme	MDIMAARTMIQRPAIVRTLFRALPQASSVRGLATVTNHMASTMPPDHKATVGLLQTFELPETLSGSAADKALGKSMIDAWKRDGILQISMDPINRKLADAAFLCSKKFFGLDYKKKAACLDDQSFAGYIASGEEITDNIADYSEIFTVTKDLALSDPRVQQKWPCHGPCPWPFSQMKIVMQAYMDYLGESGEKMLQLIAWGLGMKDGNALTKYTQDGWHHMRILRFPETNNVNGKGKAGRGIGSHTDYGLLVIAAQDDVGGLFIRPPIEDETYANWKESAAGKHEDADGWVYVPPVPDVFTVFPGDMMQYITNSYLPSTPHKVGLNTRERFAFAYFHEPNFSAVMKPLPGFEAGQEPVEGIHYGTHFTNMFMRNYPERITADRIRAEGRMALLDTPSLH…
Pyrenophora teres f. maculata	CAA9960346.1	2-oxoglutarate-dependent ethylene/succinate-forming enzyme	MPPNHKATVGNLQTFELPETLNGSVADRALGKRMIDAWKRDGILQISMDPINRKLADAAFLCSKKFFGLDYKKKAACLDDQSFAGYIASGEEITDNIADYSEIFTVTKDLALSDPRVQQKWPCHGPCPWPFTQMKTVMQAYMDYLGESGEKMLQLIAWGLSMEDGNALTRYTQDGWHHMRILRFPQTNKVNGKGKAGRGIGSHTDYGLLVIAAQDDVGGLFIRPPIEGETYANWKESAAGKHEDADGWVYVPPVPDVFTVFPGDMMQYITNSFLPSTPHKVGLNTRERFAFAYFHEPNFSAVMKPLPGFEAGQEPAEGIHYGSHFTNMFMRNYPKRITADRMKDEGRLALLDSPSLRWKDTPDMGGRTVESTIPVDKFTQESASI
Pyrenophora teres f. teres 0-1	EFQ89844.1	hypothetical protein PTT_13749	MADYRTSTMPPNHKATVGNLQTFELPETLNGSVADRALGKRMIDAWKRDGILQISMDPINRKLADAAFLCSKKFFGLDYKKKAACLDDQSFAGYIASGEEITDNIADYSEIFTVTKDLALSDPRVQQKWPCHGPCPWPFTQMKTVMQAYMDYLGESGEKMLQLIAWGLGMEDGNALTRYTQDGWHHMRILRFPQTNKVNGKGKAGRGIGSHTDYGLLVIAAQDDVGGLFIRPPIEGETYANWKESAAGKHEDADGWVYVPPVPDVFTVFPGDMMQYITNSFLPSTPHKVGLNTRERFAFAYFHEPNFSAVMKPLPGFEAGQEPAEGIHYGSHFTNMFMRNYPKRITADRMKDEGRLALLDSPSLRWKDTPDMGGRTVESTIPVDKFTQESASI
Pyrenophora teres f. teres	KAE8845756.1	hypothetical protein HRS9139_00323	MSARTMIRRPVVVHTLLRTSQQATSVRRLATMADYRTSTMPPNHKATVGNLQTFELPETLNGSVADRALGKRMIDAWKRDGILQISMDPINRKLADAAFLCSKKFFGLDYKKKAACLDDQSFAGYIASGEEITDNIADYSEIFTVTKDLALSDPRVQQKWPCHGPCPWPFTQMKTVMQAYMDYLGESGEKMLQLIAWGLGMEDGNALARYTQDGWHHMRILRFPQTNKVNGKGKAGRGIGSHTDYGLLVIAAQDDVGGLFIRPPIEGETYANWKESAAGKHEDADGWVYVPPVPDVFTVFPGDMMQYITNSFLPSTPHKVGLNTRERFAFAYFHEPNFSAVMKPLPGFEAGQEPAEGIHYGSHFTNMFMRNYPKRITADRMKDEGRLALLDSPSLRWKD…
Pyrenophora teres f. teres	KAE8847895.1	hypothetical protein PTNB85_01738	MSARTMIRRPVVVHTLLRTSQQATSVRRLATMADYRTSTMPPNHKATVGNLQTFELPETLNGSVADRALGKRMIDAWKRDGILQISMDPINRKLADAAFLCSKKFFGLDYKKKAACLDDQSFAGYIASGEEITDNIADYSEIFTVTKDLALSDPRVQQKWPCHGPCPWPFTQMKTVMQAYMDYLGESGEKMLQLIAWGLGMEDGNALTRYTQDGWHHMRILRFPQTNKVNGKGKAGRGIGSHTDYGLLVIAAQDDVGGLFIRPPIEGETYANWKESAAGKHEDADGWVYVPPVPDVFTVFPGDMMQYITNSFLPSTPHKVGLNTRERFAFAYFHEPNFSAVMKPLPGFEAGQEPAEGIHYGSHFTNMFMRNYPKRITADRMKDEGRLALLDSPSLRWKD…
Pyrenophora tritici-repentis Pt-1C-BFP	XP_001935406.1	2-oxoglutarate-dependent ethylene/succinate-forming enzyme	MADYKASTMPPNHKATVGNLQTFELPESLNGSVADRALGKSMIDAWKRDGILQISMDPINRKLADAAFLCSKKFFGMDYKKKAACLDDQSFAGYIASGEEITDNIADYSEIFTVTKDLALYDPRVQQQWPCHGPCPWPFTQMKTVMQAYMDYLGESGEKMLQLIAWGLGMEDGNALTRYTQDGWHHMRILRFPETNKVNGKGKAGRGIGSHTDYGLLVIAAQDDVGGLFIRPPIEGETYANWKESAAGKHEDTDGWVYVPPVPDVFTVFPGDMMQYITNSFLPSTPHKVGLNTRERFAFAYFHEPNFSAVMKPLPGFEAGQEPAEGIHYGSHFTNMFMRNYPERITADRMRNEGRLALLDSPSLRWKDTPVVGGKNVASTIPVDQTAEKSASI
Pyrenophora tritici-repentis	PWO19925.1	DUF757 domain-containing protein	MADYKASTMPPNHKATVGNLQTFELPESLNGSVADRALGKSMIDAWKRDGILQISMDPINRKLADAAFLCSKKFFGMDYKKKAACLDDQSFAGYIASGEEITDNIADYSEIFTVTKDLALYDPRVQQQWPCHGPCPWPFTQMKTVMQAYMDYLGESGEKMLQLIAWGLGMEDGNALTRYTQDGWHHMRILRFPETNKVNGKGKAGRGIGSHTDYGLLVIAAQDDVGGLFIRPPIEGETYANWKESAAGKHEDTDGWVYVPPVPDVFTVFPGDMMQYITNSFLPSTPHKVGLNTRERFAFAYFHEPNFSAVMKPLPGFEAGQEPAEGIHYGSHFTNMFMRNYPERITADCMRNEGRLALLDSPSLRWKDTPVVGGKNVASTIPVDQTAEKSASI
Pyrenophora tritici-repentis	PZD22735.1	2OG-FeII-Oxy multi-domain protein	MPPNHKATVGNLQTFELPESLNGSVADRALGKSMIDAWKRDGILQISMDPINRKLADAAFLCSKKFFGMDYKKKAACLDDQSFAGYIASGEEITDNIADYSEIFTVTKDLALYDPRVQQQWPCHGPCPWPFTQMKTVMQAYMDYLGESGEKMLQLIAWGLGMEDGNALTRYTQDGWHHMRILRFPETNKVNGKGKAGRGIGSHTDYGLLVIAAQDDVGGLFIRPPIEGETYANWKESAAGKHEDTDGWVYVPPVPDVFTVFPGDMMQYITNSFLPSTPHKVGLNTRERFAFAYFHEPNFSAVMKPLPGFEAGQEPAEGIHYGSHFTNMFMRNYPERITADRMRNEGRLALLDSPSLRWKDTPVVGGKNVASTIPVDQTAEKSASI
Pyricularia grisea	XP_030980121.1	hypothetical protein PgNI_10093	MFRPSPRAISRASSLPHGRHMATVTSQGLSPEQLERMGKTMPPGYKARVGQLETFTLPDSVSGNRGDRAMGKALVEAWRRDGILQIAMNPKQQAMYDAAQAASKRFFAKPHEQKAACIDSQSYAGYIASGEEITDGIADYSEIFTVTKDLDLDEPRVKAKWPCHGPCPWPDAEMRDPMKKYMDYLGESGEKLLQLAEYGLGVPEGSLTQYTNDGWHHMRVLRFPQNNKTNGKGKEGRGIGSHTDYGLLVIAAQDSVGGLFIRPPYADEQYANWEKSAAGMKEEDDRWVYVPPMPNVFTVFPGDIMQYITNSYLPSTPHKVGLNTAERFAFAYFHEPCFQAVAKPLPGYEAGQSPKEGIHYGTHFTNMFMRNYGSRITTQRLLAEDRYSLLSKPELRTMP…
Pyricularia oryzae 70-15	XP_016846020.1	uncharacterized protein MGG_10266	MFRPNPRAIGLTSSLPHGRHMATISSQGLSQEQLQRMGQTMPPGYKARVGQLETFTLPESVRGSRGDREMGKALVDAWRRDGILQIAMNPKQQAMYDAAQAASKRFFAKPHEQKAACVDSQSYAGYIASGEEITDGIADYSEIFTVTKDLDLDEPRVKAKWPCHGPCPWPDAEMRDPMKKYMEYLGESGEKLLQLTEYGLGVPEGSLTQYTNDGWHHMRILRFPQNNKTNGKGKEGRGIGSHTDYGLLVIAAQDSVGGLFIRPPYADEQFANWEKSSAGMKEDDDRWVYVPPVPNVFTVFPGDIMQYITNSHLPSTPHKVGLNTAERFAFAYFHEPSFQAVAKPLPGYDAGQSPKEGIHYGTHFTNMFMRNYESRITTQRLLGEDRYSLLSRPELRTMP…
Pyricularia oryzae Y34	ELQ39299.1	2-oxoglutarate-dependent ethylene/succinate-forming enzyme	MATAYASSGGPGLATHGSGKHMIEGTFAGAHYTHNIIHLQNHPHKFVMFRPNPRAIGLTSSLPHGRHMATISSQGLSQEQLQRMGQTMPPGYKARVGQLETFTLPESVRGSRGDREMGKALVDAWRRDGILQIAMNPKQQAMYDAAQAASKRFFAKPHEQKAACVDSQSYAGYIASGEEITDGIADYSEIFTVTKDLDLDEPRVKAKWPCHGPCPWPDAEMRDPMKKYMEYLGESGEKLLQLTEYGLGVPEGSLTQYTNDGWHHMRILRFPQNNKTNGKGKEGRGIGSHTDYGLLVIAAQDSVGGLFIRPPYADEQFANWEKSSAGMKEDDDRWVYVPPVPNVFTVFPGDIMQYITNSHLPSTPHKVGLNTAERFAFAYFHEPSFQAVAKPLPGYDAGQ…
Pyricularia oryzae	QBZ65430.1	hypothetical protein PoMZ_12390	MFRPNPRAIGLTSSLPHGRHMATISSQGLSQEQLQRMGQTMPPGYKARVGQLETFTLPESVRGSRGDREMGKALVDAWRRDGILQIAMNPKQQAMYDAAQAASKRFFAKPHEQKAACVDSQSYAGYIASGEEITDGIADYSEIFTVTKDLDLDEPRVKAKWPCHGPCPWPDAEMRDPMKKYMDYLGESGEKLLQLTEYGLGVPEGSLTQYTNDGWHHMRILRSPQNNKTNGKGKEGRGIGSHTDYGLLVIAAQDSVGGLFIRPPYADEQFANWEKSSAGMKEDDDRWVYVPPVPNVFTVFPGDIMQYITNSHLPSTPHKVGLNTAERFAFAYFHEPSFQAVAKPLPGYDAGQSPKEGIHYGTHFTNMFMRNYESRITTQRLLGEDRYSLLSRPELRTMP…
Pyricularia pennisetigena	XP_029744816.1	uncharacterized protein PpBr36_09600	SPIIHQQNLTEPIMFRPSPRAICLTSSVPRGRHMATVSSHGLSQEQLQRMGRTMPPGHKARVGQLETFTLPESVTGNRGDRAMGKALVEAWRRDGILQIAMNPKQQAMYDAAQAASKRFFAKPHEQKAACVDSQSYAGYIASGEEITDGIADYSEIFTVTKDLDLDEPRVRAKWPCHGPCPWPDAEMRDPMKKYMDYLGESGEKLLQLTEYGLGVPEGSLTQYTNDGWHHMRVLRFPQNNKTNGKGKEGRGIGSHTDYGLLVIAAQDSVGGLFIRPPYADENYANWEKSSAGMKEEDDRWVYVPPVSNVFTVFPGDIMQYITNSYLPSTPHKVGLNTAERFAFAYFHEPSFQAVAKPLPGYDVGQSPREGIHYGTHFTNMFMRNYESRITTQRLLAEDR…
Pyricularia sp. CBS 133598	TLD11728.1	hypothetical protein PspLS_11800	MFRPNPRTIGLTRGLPHGRHMATVSSQGLSQDQLQRMGQTMPPGYKARVGQLETFTLPESVKGTRGDRAMGKALVDAWRRDGILQIAMNPKQQAMYDAAQAASKRFFAKPHEQKAACVDSQSYAGYIASGEEITDGIADYSEIFTVTKDLDLDEPRVKAKWPCHGPCPWPDAEMRDPMKKYMDYLGESGEKLLQLTEYGLGVPEGSLTQYTNDGWHHMRILRFPQNNKTNGKGKEGRGIGSHTDYGLLVIAAQDSVGGLFIRPPYADEQFANWEKSSAGMKEEDDRWVYVPPVSNVFTVFPGDIMQYITNSYLPSTPHKVGLNTAERFAFAYFHEPSFQAVAKPLPGYEAGQSPKEGIHYGTHFTNMFMRNYESRITTQRLLAEDRYSLLSRPELKTMP…
Sordaria macrospora k-hell	XP_003347953.1	uncharacterized protein SMAC_07328	MSCLATRPLLPLGRRLITSRARLSTAALGSLDIGFGNGMSMPPGFNINVARKQPRIQPPTNVAAAAEKIRTRDDLGKTMPPGYKAQVAHLETFQLPEKITGSASDRALGKAIIDTWRQEGIIQIAQNDLQKKLWNDAKTASKRFFRKPAAEKAACVDSQSYAGYIASGEEVTDGIADYSEIFTITKDLDLEEPRVRAKWPCHGPCPWPDVEMKEPMMNYVDNLGLEGEKILQLAEFGLGVAPGTLTQYTRDGWHHTRVLRFPPRNGTNGKGKEGRGIGSHTDYGLLVIAAQDDIGGLFIRRPRDDEKFANWKKSAAGHKEDAEGWFYVPPVDGVHTVILGDMMQYLTNNYLTATPHKVGLNTRERFVMAYFHEPSFQAVIKPINEGCGGMRTDPEQSDE…
Stemphylium lycopersici	KNG49275.1	sodium calcium exchanger protein	MSARTMIRRPATVRTISRAPTQAGSVRRLATMADNKIGTMPPGHRATVGHLQTFELPESLSGSAADKALGKSMIDAWKRDGILQISMDPINRKLADAAFLTSKKFFGLEYAKKAYCLDDQSFAGYIASGEEITDNIADYSEIFTVTKDLALSDPRVQQKWPCHGPCPWPFSQMKTVMQAYMDYLGESGEKMLQLIAWGLGLKDGNALTRYTQDGWHHMRVLRFPQDTKVNGKGKAGRGIGSHTDYGLLVIAAQDDVGGLFIRPPIEGETYANWKETAAGKHEDADGWVYVPPVPDVFTVFPGDMMQYITNSFLPSTPHKVGLNTRERFAFAYFHEPNFSAVMKPLPGFEAGQEPTEGIHYGTHFTNMFMRNYPERITAKRMRAEGRMSLLDSPSLRWKN…
Talaromyces islandicus	CRG83534.1	hypothetical protein PISL3812_00886	MATITTATGGNELGATMPPNFVARVGTLQTFELPDQVTGNQDDIVMGRALIDTWRRDGILQIAMNGKQEKLLKDAFTASKQFFGKPHAEKAACVDSQSYSGYIASGEEVTNGIADYSEIFTVTKTFDLSEPKVKEHWPCHGPCPWPDAEMKDPMQLYLADLGETGEKLLHLIEYGLGLERSSLTKYTKDGWHHMRILRFPANNANGKGPAGRGIGSHTDYGLLVIAAQDDVGGLFIRAPSKDEKTENWQTSAAGFREDDKGWIYVPPVPGVFTVFPGDMMQYITNSYLPSTPHKVGLNTRERFAFAYFHEPSFQAVMSPLKGFDVGQSPKEGIHYGTHFTNMFMRNYPDRITTDRMIRENRRALLDKPELRTIT
Tolypocladium ophioglossoides CBS 100239	KND88345.1	2-oxoglutarate-dependent ethylene/succinate-forming enzyme	MARVSGHTIMNASARARPMSTMVKAITAAASASASATLPMPSRPAFRTSPATPAAATMPPGFTATVRQLETFVLPEQVSGSVSDQAMASAMVDAWRRDGILQVSMSQLQRRLYQAANVASKRFFGRPQGAKNASVDSRSYAGYVASGEEITDGLADYSEIFTVTKDLSPRDRRVARRWPCHGPCPWPDKDMKAVVGRYMADLGASGETILRLIELGLGVPTGSLTRYTDDGWHHMRVLRFPSRHRTNGKGKDGRGIGSHTDYGLLVLAAQDEVGGLFVRPPQQGEKFNNWQKSAAGAKENESGWIYVPPVPGVFTVFPGDMLQYMTNNVLQSTPHKVGLNTRERFAFAYFHEPNFRSVVKPLEGYNGGQAPVEGIHYGKHFTNMALRNYPDRVTTKRLV…
Tolypocladium paradoxum	POR33302.1	2-oxoglutarate-dependent ethylene/succinate-forming enzyme	MARIGGPAMITPGGTAMARSMSTLVKAAALAAASASATLPMPSLPAFKTSRARPAAATMPPGFTATVGQLETFILPEQVSGSVSDQAMATAMIDAWRRDGILQVGMSQLQRRLFQAANAASRRFFARPQGDKQACVDARSYAGYVASGEEMTDGVADYSEIFTVTKDLSPRDRRVARRWPCHGPCPWPDKDMKAVVGRYMADLGASGEKILRLIELGLGVPTGSLTKHTNDGWHHMRALRFPPRHRTNGKGKDGRGIGSHTDYGMLVLAAQDEVGGLFVRPPQQGERFTNWQQSAAGAKEDESGWVYVPPVPGVFTVFPGDMLQYMTNSVLRSTPHKVGLNTRERFAFAYFHEPNFRSVVKPLEGYNGGQAPVEGIHYGTHFTNMALRNYPDRVTTRRL…
Trichoderma arundinaceum	RFU77259.1	2-oxoglutarate-dependent ethylene succinate-forming enzyme	MAIVKATKKGAEVAHHFIANTRAASTAAVIAHTAARHIPPGFTARVGRLETFTLPEKVSRSVSDKAIADAMIRAWRRDGILQIGMSKAQQRLYQTANYASKRFFSRPYAQKQACIDALSYSGYIASGEEITDGIADYSEIFTVTKDLPHTDKRVAQGWPCHGPCPWPDKDMKTVMKRYMADLTVSGEKLLQLIEMGLDIPTGSLTRYTNDGWHHMRVLRFPQRDRTNGKGRTGRGIGSHTDYGLLVIAAQDDVGGLFVRPPHRDERFANWEKSSAGLREDDAGWVYVPPVAGTFTVFPGDMMQYMTNSFLQSTPHKVGLNVRERFAFAYFHEPNFRSVLRPLPGYNTGQSPIGGIHYGTHFTNMFLRNYPDRVTTARLREEGRYLLLGSEELRDDDDAL
Ustilaginoidea virens	KDB11801.1		MPAATSELTVPRPSKASGIPPGYKAKVGRLQTFTLPDTFTGGQEDAELGRAIVRAWQQDGILQIAMTPAQQAQYKAADEASKRFFGKPYAQKAACVDSQTYSGYIASGEELTDGIADYSEIFTVTKDLPLDEERVLGMWPCHGRCPWPDAAFQQPMERYMDGLGRSGELLLKLTELGLGVPEGSLVQYTRDGWHHMRVLRFPANNTTNGKGKDGRGIGSHTDYGLLVLAAADNVGALFIRPPYQNESFANWSESAAGFKEDDEGWVFVPPAENVFTVFPGDMMQFLTNSALPSTPHKVGLNTEERFAFAYFHEPSFQAVIKPLPGYDAGQEPREGVHYGKHFTDMFMRNYPGRITTQRLVEEGRYAMLQREELRTMNRQAQGEGRAAAMDQDGGLGCN
Verticillium alfalfae VaMs.102	XP_003000034.1	2-oxoglutarate-dependent ethylene/succinate-forming enzyme	MTVANAQRLAPTKAVTKTVSGDPSGVPPGYKATIGQLQTFVLPETFTSSASDVKLGRAIVAAWQKDGILQIAMKPNQQATYKAANAASKRFFKKSHAQKAACVDSQSYAGYIASGEELTDGIADYSEIFTVTKDLPLDEPRVRAKWPCHGRCPWPDVEMQEPVQRYMDSLGESGEMILKLTELGLDLPEGSLTGLTRDGWHHLRVLRFPATYATNGKGKDGRGIGSHTDYGLLVLAAADDVGALFVRPPEKDENFANWERSAAGFKEDDEGWVFVPPAENLLVFRKGDMMQFLTNSVLPSTPHKVGLNIKERFAFAYFHEPSFQAVIKPLEGYDVGQEPKEGIHYGKHFTDMFMRNYPQRITTQRLVEEGRYDMLDEHSLRTMSS
Verticillium dahliae VdLs.17	XP_009656748.1	2-oxoglutarate-dependent ethylene/succinate-forming enzyme	MTVASSQRLVPTKAVNKAVSGDPSGVPPGYKAAIGQLQTFVLPETFTSSASDVKLGKAIVAAWQKDGILQIAMKPNQQATYKAANAASKRFFSKSHAQKAACVDSQSYAGYIASGEELTDGIADYSEIFTVTKDLPLDEPRVRAKWPCHGRCPWPDVEMQEPIQRYMDSLGESGEMILKLTELGLDLPEGSLTGLTRDGWHHLRVLRFPATHATNGKGKDGRGIGSHTDYGLLVLAAADDVGALFVRPPEKDENFANWERSAAGFKEDDEGWVFVPPAENVFTFLTNSVLPSTPHKVGLNIKERFAFAYFHEPSFQAVIKPLEGYDVGQEPREGIHYGKHFTDMFIRNYPQRITTQRLVEEGRYDMLGEDSLRTMSS
Verticillium dahliae	RBQ78614.1	hypothetical protein VDGD_09492	MTVASSQRLVPTKAVNKAVSGDPSGVPPGYKAAIGQLQTFVLPETFTSSASDVKLGKAIVAAWQKDGILQIAMKPNQQATYKAANAASKRFFSKSHAQKAACVDSQSYAGYIASGEELTDGIADYSEIFTVTKDLPLDEPRVRAKWPCHGRCPWPDVEMQEPIQRYMDSLGESGEMILKLTELGLDLPEGSLTGLTRDGWHHLRVLRFPATHATNGKGKDGRGIGSHTDYGLLVLAAADDVGALFVRPPEKDENFANWERSAAGFKEDDEGWVFVPPAENVFTVFPGDMMQFLTNSVLPSTPHKVGLNIKERFAFAYFHEPSFQAVIKPLEGYDVGQEPREGIHYGKHFTDMFIRNYPQRITTQRLVEEGRYDMLGEDSLRTMSS
Verticillium longisporum	CRK46671.1	hypothetical protein BN1723_007180	MTVASSQRLVPTKAVNKAVSGDPSGVPPGYKAATGQLQTFVLPETFTSSASDVKLGKAIVAAWQKDGILQIAMKPNQQATYKAANAASKRFFSKSHAQKAACVDSQSYAGYIASGEELTDGIADYSEIFTVTKDLPLDEPRVRAKWPCHGRCPWPDVEMQEPIQRYMDSLGESGEMILKLTELGLDLPEGSLTGLTRDGWHHLRVLRFPATHATNGKGKDGRGIGSHTDYGLLVLAAADDVGALFVRPPEKDENFANWERSAAGFKEDDEGWVFVPPAENVFTVFPGKLLFLTNSVLPSTPHKVGLNIKERFAFAYFHEPSFQAVIKPLEGYDVGQEPREGIHYGKHFTDMFIRNYPQRITTQRLVEEGRYDMLGEDSRTYPLRKPKNHRLPIPRWHLA…
